# Supplementary material for: Diabetes risk loci-associated pathways are shared across metabolic tissues
Source: BMC Genomics. 2022 May 14;23:368. doi: 10.1186/s12864-022-08587-5 (PMC9107144; doi:10.1186/s12864-022-08587-5)
Supplement: Supplementary file 6 — Additional file 6: Table S5. Enriched KEGG pathways based on T2D SNPs. [file 12864_2022_8587_MOESM6_ESM.xlsx]

## Sheet: Sheet 1
Table S5 Enriched KEGG pathways based on T2D SNPs
Term	Overlap	P.value	Adjusted.P.value	Odds.Ratio	Combined.Score	Genes	DB	eGenes	eQTLs	module	Tissue
Ribosome	40/153	2.55085e-71	1.04585e-69	318.986	51850.3	RPL4;RPL3;RPL32;RPL10;RPLP1;RPL12;RPLP0;RPL8;RPL10A;RPS15;RPS4X;RPS14;RPL7A;RPS16;RPL18A;RPS19;RPL36;RPL14;RPS3;RPLP2;RPL13;RPL38;RPL37;RPS2;RPS11;RPS27A;RPL18;RPS13;RPL19;RPS8;RPS5;RPL13A;RPSA;RPL23A;RPS28;RPL27A;RPL37A;RPL22L1;RPS20;RPL29	KEGG_2019_Human	RPL8;RPL13;RPL22L1	rs12719778;rs12920022;rs9873618	M19	Whole_Blood
Ribosome	23/153	3.55e-45	3.195e-44	702.102	71859.7	RPL32;RPL31;RPS5;RPS6;RPL35A;RPL13A;RPL23A;RPL8;RPL10A;RPS15;RPL7A;RPS16;RPL18A;RPL14;RPL36;FAU;RPL26;RPS27A;RPS10;RPL17;UBA52;RPS21;RPS24	KEGG_2019_Human	RPL8	rs12719778	M3	Adipose_Visceral_Omentum
Ribosome	29/153	9.01876e-45	4.50938e-43	125.216	12699	RPL4;RPL5;RPL3;RPL32;RPL31;RPL10A;RPL6;RPL7;RPS15;RPL7A;RPL18A;RPL14;RPL35;RPL13;RPL15;RPS11;RPS27A;RPS10;RPL17;RPL19;RPS8;RPL23;RPS5;RPL22;RPL35A;RPL24;RPS20;FAU;RPL29	KEGG_2019_Human	RPL13	rs12920022	M13	Colon_Transverse
Ribosome	23/153	3.16332e-38	7.27564e-37	175.393	15144.6	RPL32;RPS8;RPS5;RPL13A;RPL8;RPL10A;RPS15;RPL7A;RPS17;RPS16;RPL18A;RPL37A;RPS3;RPL36;RPL13;RPL35;RPL27;RPS2;FAU;RPS11;RPL29;RPS10;RPL19	KEGG_2019_Human	RPL8;RPL13	rs12719778;rs12920022	M3	Pancreas
Ribosome	14/153	1.90255e-29	1.90255e-29	1998.88	132189	RPS5;RPL13A;RPL8;RPS15;RPL7A;RPL18A;RPS19;RPL13;RPL35;FAU;RPL29;RPL18;RPL28;RPL19	KEGG_2019_Human	RPL8;RPL13	rs12719778;rs12920022	M8	Muscle_Skeletal
Ribosome	14/153	1.90255e-29	3.80511e-29	1998.88	132189	RPL3;RPL32;RPS8;RPS5;RPL13A;RPL10A;RPL8;RPL7A;RPS3;RPL13;RPL24;RPL18;RPL17;RPL19	KEGG_2019_Human	RPL10A;RPL8;RPL13	rs12719778;rs12920022;rs77136196	M4	Adipose_Subcutaneous
Antigen processing and presentation	6/77	5.5355e-13	1.82672e-11	420.824	11876.7	CD74;HLA-C;HLA-DOB;HLA-DRB1;HLA-DQA1;HLA-DQB1	KEGG_2019_Human	HLA-C;HLA-DOB;HLA-DRB1;HLA-DQA1;HLA-DQB1	rs601945	M20	Adipose_Subcutaneous
Intestinal immune network for IgA production	5/48	8.03431e-12	4.17784e-11	579.884	14814.5	HLA-DQA2;HLA-DOB;HLA-DRB1;HLA-DQA1;HLA-DQB1	KEGG_2019_Human	HLA-DQA2;HLA-DOB;HLA-DRB1;HLA-DQA1;HLA-DQB1	rs601945	M20	Thyroid
Antigen processing and presentation	7/77	4.31027e-12	2.14439e-10	110.583	2893.97	CD74;HLA-C;HLA-DOB;HLA-DQA1;HLA-DRB1;HLA-DPA1;HLA-DQB1	KEGG_2019_Human	HLA-C;HLA-DOB;HLA-DQA1;HLA-DRB1;HLA-DQB1	rs601945	M3	Muscle_Skeletal
Antigen processing and presentation	5/77	9.22628e-11	2.18076e-10	345.816	7990.56	HLA-DQA2;HLA-DOB;HLA-DRB1;HLA-DQA1;HLA-DQB1	KEGG_2019_Human	HLA-DQA2;HLA-DOB;HLA-DRB1;HLA-DQA1;HLA-DQB1	rs601945	M20	Thyroid
Ribosome	5/153	1.4629e-10	2.9258e-10	670.473	15183.1	RPS9;RPS8;RPS3;RPL13;RPL18	KEGG_2019_Human	RPL13	rs12920022	M4	Adipose_Visceral_Omentum
Th1 and Th2 cell differentiation	5/92	2.29071e-10	4.58142e-10	285.977	6347.83	HLA-DQA2;HLA-DOB;HLA-DRB1;HLA-DQA1;HLA-DQB1	KEGG_2019_Human	HLA-DQA2;HLA-DOB;HLA-DRB1;HLA-DQA1;HLA-DQB1	rs601945	M20	Thyroid
Hematopoietic cell lineage	5/97	2.99945e-10	5.57042e-10	270.367	5928.45	HLA-DQA2;HLA-DOB;HLA-DRB1;HLA-DQA1;HLA-DQB1	KEGG_2019_Human	HLA-DQA2;HLA-DOB;HLA-DRB1;HLA-DQA1;HLA-DQB1	rs601945	M20	Thyroid
Th17 cell differentiation	5/107	4.9396e-10	8.56198e-10	243.738	5222.95	HLA-DQA2;HLA-DOB;HLA-DRB1;HLA-DQA1;HLA-DQB1	KEGG_2019_Human	HLA-DQA2;HLA-DOB;HLA-DRB1;HLA-DQA1;HLA-DQB1	rs601945	M20	Thyroid
Cell adhesion molecules (CAMs)	5/145	2.3002e-09	3.32251e-09	177.241	3525.37	HLA-DQA2;HLA-DOB;HLA-DRB1;HLA-DQA1;HLA-DQB1	KEGG_2019_Human	HLA-DQA2;HLA-DOB;HLA-DRB1;HLA-DQA1;HLA-DQB1	rs601945	M20	Thyroid
Cell adhesion molecules (CAMs)	7/145	3.92106e-10	3.92106e-09	55.9014	1210.8	CNTNAP1;HLA-C;HLA-DOB;HLA-DQA1;HLA-DRB1;HLA-DPA1;HLA-DQB1	KEGG_2019_Human	CNTNAP1;HLA-C;HLA-DOB;HLA-DQA1;HLA-DRB1;HLA-DQB1	rs34855406;rs601945	M3	Muscle_Skeletal
Phagosome	5/152	2.91772e-09	3.99267e-09	168.741	3316.19	HLA-DQA2;HLA-DOB;HLA-DRB1;HLA-DQA1;HLA-DQB1	KEGG_2019_Human	HLA-DQA2;HLA-DOB;HLA-DRB1;HLA-DQA1;HLA-DQB1	rs601945	M20	Thyroid
Th1 and Th2 cell differentiation	6/92	1.32517e-09	1.17793e-08	73.0318	1492.9	NOTCH2;HLA-DOB;HLA-DQA1;HLA-DRB1;HLA-DPA1;HLA-DQB1	KEGG_2019_Human	NOTCH2;HLA-DOB;HLA-DQA1;HLA-DRB1;HLA-DQB1	rs1493694;rs601945	M3	Muscle_Skeletal
Cell adhesion molecules (CAMs)	5/145	4.57363e-09	1.88662e-08	141.786	2722.71	HLA-C;HLA-DOB;HLA-DRB1;HLA-DQA1;HLA-DQB1	KEGG_2019_Human	HLA-C;HLA-DOB;HLA-DRB1;HLA-DQA1;HLA-DQB1	rs601945	M20	Adipose_Subcutaneous
Phagosome	5/152	5.79978e-09	2.00165e-08	134.986	2560.08	HLA-C;HLA-DOB;HLA-DRB1;HLA-DQA1;HLA-DQB1	KEGG_2019_Human	HLA-C;HLA-DOB;HLA-DRB1;HLA-DQA1;HLA-DQB1	rs601945	M20	Adipose_Subcutaneous
Intestinal immune network for IgA production	4/48	6.0656e-09	2.00165e-08	302.212	5718.04	HLA-DOB;HLA-DRB1;HLA-DQA1;HLA-DQB1	KEGG_2019_Human	HLA-DOB;HLA-DRB1;HLA-DQA1;HLA-DQB1	rs601945	M20	Adipose_Subcutaneous
Intestinal immune network for IgA production	5/48	3.29239e-09	2.63391e-08	115.884	2263.4	HLA-DOB;HLA-DQA1;HLA-DRB1;HLA-DPA1;HLA-DQB1	KEGG_2019_Human	HLA-DOB;HLA-DQA1;HLA-DRB1;HLA-DQB1	rs601945	M3	Muscle_Skeletal
Phagosome	6/152	2.7429e-08	1.46288e-07	42.889	746.768	HLA-C;HLA-DOB;HLA-DQA1;HLA-DRB1;HLA-DPA1;HLA-DQB1	KEGG_2019_Human	HLA-C;HLA-DOB;HLA-DQA1;HLA-DRB1;HLA-DQB1	rs601945	M3	Muscle_Skeletal
Th1 and Th2 cell differentiation	4/92	8.61883e-08	1.49695e-07	150.773	2452.58	HLA-DOB;HLA-DRB1;HLA-DQA1;HLA-DQB1	KEGG_2019_Human	HLA-DOB;HLA-DRB1;HLA-DQA1;HLA-DQB1	rs601945	M20	Adipose_Subcutaneous
Antigen processing and presentation	4/77	7.04356e-09	1.69045e-07	363.836	6829.61	CD74;HLA-DQA2;HLA-DOB;HLA-DRB1	KEGG_2019_Human	HLA-DQA2;HLA-DOB;HLA-DRB1	rs601945	M13	Colon_Sigmoid
Hematopoietic cell lineage	4/97	1.06748e-07	1.76134e-07	142.631	2289.62	HLA-DOB;HLA-DRB1;HLA-DQA1;HLA-DQB1	KEGG_2019_Human	HLA-DOB;HLA-DRB1;HLA-DQA1;HLA-DQB1	rs601945	M20	Adipose_Subcutaneous
Th17 cell differentiation	17/107	8.43082e-10	2.04026e-07	7.82298	163.453	SMAD3;NFATC2;RORA;GATA3;IKBKB;ZAP70;HLA-DMA;PPP3CC;IL21R;HLA-DPB1;HLA-DRA;PRKCQ;PLCG1;HLA-DQA1;HLA-DRB1;HLA-DPA1;HLA-DQB1	KEGG_2019_Human	HLA-DQA1;HLA-DRB1;HLA-DQB1	rs601945	M2	Whole_Blood
Th17 cell differentiation	4/107	1.58611e-07	2.49246e-07	128.718	2015.32	HLA-DOB;HLA-DRB1;HLA-DQA1;HLA-DQB1	KEGG_2019_Human	HLA-DOB;HLA-DRB1;HLA-DQA1;HLA-DQB1	rs601945	M20	Adipose_Subcutaneous
Proteasome	10/45	2.56951e-09	4.13692e-07	17.4757	345.662	PSMB6;PSMB7;PSMB4;PSMC5;PSMB5;PSMD4;PSMC3;PSMB1;PSMC2;PSMA7	KEGG_2019_Human	PSMC3	rs7124681	M1	Colon_Transverse
Hematopoietic cell lineage	5/97	1.18955e-07	5.00865e-07	54.0299	861.48	HLA-DOB;HLA-DQA1;HLA-DRB1;HLA-DPA1;HLA-DQB1	KEGG_2019_Human	HLA-DOB;HLA-DQA1;HLA-DRB1;HLA-DQB1	rs601945	M3	Muscle_Skeletal
Th1 and Th2 cell differentiation	15/92	5.78217e-09	6.99642e-07	8.03913	152.49	NFATC2;GATA3;IKBKB;ZAP70;HLA-DMA;PPP3CC;STAT4;HLA-DPB1;HLA-DRA;PRKCQ;PLCG1;HLA-DQA1;HLA-DRB1;HLA-DPA1;HLA-DQB1	KEGG_2019_Human	HLA-DQA1;HLA-DRB1;HLA-DQB1	rs601945	M2	Whole_Blood
Th17 cell differentiation	5/107	1.94595e-07	7.7838e-07	48.7083	752.658	HLA-DOB;HLA-DQA1;HLA-DRB1;HLA-DPA1;HLA-DQB1	KEGG_2019_Human	HLA-DOB;HLA-DQA1;HLA-DRB1;HLA-DQB1	rs601945	M3	Muscle_Skeletal
Antigen processing and presentation	4/77	6.5641e-08	7.87692e-07	155.898	2578.41	CD74;HLA-DRA;HLA-DRB1;HLA-DPA1	KEGG_2019_Human	HLA-DRB1	rs601945	M10	Pancreas
RNA transport	16/165	1.62085e-08	1.30478e-06	6.65431	119.363	EIF2B4;UBE2I;NUP188;NUP133;SENP2;EIF2S1;THOC7;SNUPN;POM121C;EIF3I;EIF3J;EIF3G;RNPS1;EIF2B1;EIF3C;KPNB1	KEGG_2019_Human	SNUPN;EIF3C	rs13737;rs8046545	M1	Colon_Transverse
Intestinal immune network for IgA production	3/48	4.50985e-07	1.54623e-06	332.467	4857.95	HLA-DQA2;HLA-DOB;HLA-DRB1	KEGG_2019_Human	HLA-DQA2;HLA-DOB;HLA-DRB1	rs601945	M13	Colon_Sigmoid
Proteasome	3/45	3.70163e-07	2.22098e-06	356.268	5276.09	PSMB6;PSMB5;PSMC3	KEGG_2019_Human	PSMC3	rs7124681	M4	Small_Intestine_Terminal_Ileum
Aminoacyl-tRNA biosynthesis	9/66	3.97725e-08	2.34657e-06	14.9018	253.928	LARS2;SARS2;KARS;GATC;SARS;TARS2;HARS;FARSA;EARS2	KEGG_2019_Human	FARSA	rs3111316	M1	Whole_Blood
Th1 and Th2 cell differentiation	3/92	3.25293e-06	5.57645e-06	167.73	2119.43	HLA-DQA2;HLA-DOB;HLA-DRB1	KEGG_2019_Human	HLA-DQA2;HLA-DOB;HLA-DRB1	rs601945	M13	Colon_Sigmoid
Hematopoietic cell lineage	3/97	3.81631e-06	6.1061e-06	158.769	1980.83	HLA-DQA2;HLA-DOB;HLA-DRB1	KEGG_2019_Human	HLA-DQA2;HLA-DOB;HLA-DRB1	rs601945	M13	Colon_Sigmoid
Intestinal immune network for IgA production	3/48	1.53845e-06	6.37356e-06	189.952	2542.46	HLA-DQA2;HLA-DOB;HLA-DQB1	KEGG_2019_Human	HLA-DQA2;HLA-DOB;HLA-DQB1	rs601945	M11	Stomach
Th17 cell differentiation	3/107	5.12984e-06	7.69477e-06	143.43	1747.04	HLA-DQA2;HLA-DOB;HLA-DRB1	KEGG_2019_Human	HLA-DQA2;HLA-DOB;HLA-DRB1	rs601945	M13	Colon_Sigmoid
Intestinal immune network for IgA production	3/48	2.1118e-06	8.44721e-06	166.2	2171.9	HLA-DRA;HLA-DRB1;HLA-DPA1	KEGG_2019_Human	HLA-DRB1	rs601945	M10	Pancreas
RNA polymerase	2/31	6.96814e-06	1.39363e-05	1377.1	16352	POLR2J3;POLR2J2	KEGG_2019_Human	POLR2J3;POLR2J2	rs11496066	M23	Adipose_Subcutaneous
Cell adhesion molecules (CAMs)	3/145	1.27882e-05	1.53459e-05	104.847	1181.31	HLA-DQA2;HLA-DOB;HLA-DRB1	KEGG_2019_Human	HLA-DQA2;HLA-DOB;HLA-DRB1	rs601945	M13	Colon_Sigmoid
Antigen processing and presentation	3/77	6.45724e-06	1.5605e-05	115.344	1378.39	HLA-DQA2;HLA-DOB;HLA-DQB1	KEGG_2019_Human	HLA-DQA2;HLA-DOB;HLA-DQB1	rs601945	M11	Stomach
Glycine, serine and threonine metabolism	2/40	1.1685e-05	1.61905e-05	1050.47	11930.4	DMGDH;BHMT	KEGG_2019_Human	DMGDH;BHMT	rs1316776	M12	Colon_Sigmoid
Cysteine and methionine metabolism	2/47	1.61905e-05	1.61905e-05	886.756	9781.87	BHMT;BHMT2	KEGG_2019_Human	BHMT;BHMT2	rs1316776	M12	Colon_Sigmoid
Phagosome	3/152	1.47299e-05	1.68341e-05	99.8859	1111.29	HLA-DQA2;HLA-DOB;HLA-DRB1	KEGG_2019_Human	HLA-DQA2;HLA-DOB;HLA-DRB1	rs601945	M13	Colon_Sigmoid
Th1 and Th2 cell differentiation	3/92	1.10418e-05	2.28724e-05	95.8315	1093.8	HLA-DQA2;HLA-DOB;HLA-DQB1	KEGG_2019_Human	HLA-DQA2;HLA-DOB;HLA-DQB1	rs601945	M11	Stomach
Complement and coagulation cascades	3/79	9.56602e-06	2.45983e-05	98.2549	1135.56	C4B;PROCR;C4A	KEGG_2019_Human	C4B;PROCR	rs2268078;rs601945	M10	Pancreas
Hematopoietic cell lineage	3/97	1.29469e-05	2.50307e-05	90.7112	1020.92	HLA-DQA2;HLA-DOB;HLA-DQB1	KEGG_2019_Human	HLA-DQA2;HLA-DOB;HLA-DQB1	rs601945	M11	Stomach
Th17 cell differentiation	3/107	1.73835e-05	3.15076e-05	81.9478	898.147	HLA-DQA2;HLA-DOB;HLA-DQB1	KEGG_2019_Human	HLA-DQA2;HLA-DOB;HLA-DQB1	rs601945	M11	Stomach
Th1 and Th2 cell differentiation	3/92	1.5132e-05	3.4047e-05	83.8483	930.607	HLA-DRA;HLA-DRB1;HLA-DPA1	KEGG_2019_Human	HLA-DRB1	rs601945	M10	Pancreas
Hematopoietic cell lineage	3/97	1.77394e-05	3.75657e-05	79.3684	868.268	HLA-DRA;HLA-DRB1;HLA-DPA1	KEGG_2019_Human	HLA-DRB1	rs601945	M10	Pancreas
Proteasome	3/45	1.73412e-06	4.33531e-05	178.098	2362.47	PSMB7;PSMB4;PSMC3	KEGG_2019_Human	PSMC3	rs7124681	M6	Pancreas
Th17 cell differentiation	3/107	2.38093e-05	4.76186e-05	71.7007	763.285	HLA-DRA;HLA-DRB1;HLA-DPA1	KEGG_2019_Human	HLA-DRB1	rs601945	M10	Pancreas
Chemokine signaling pathway	7/190	3.83264e-07	6.0939e-05	18.0036	265.996	GRK2;GNB2;PTK2B;ARRB2;PRKACA;GNAI2;MAPK3	KEGG_2019_Human	MAPK3	rs11642430	M18	Whole_Blood
Cysteine and methionine metabolism	2/47	3.23327e-05	6.46655e-05	443.356	4584.04	BHMT;APIP	KEGG_2019_Human	BHMT;APIP	rs1316776;rs2767036	M3	Pituitary
Cell adhesion molecules (CAMs)	3/145	4.31502e-05	6.95198e-05	59.9034	602.079	HLA-DQA2;HLA-DOB;HLA-DQB1	KEGG_2019_Human	HLA-DQA2;HLA-DOB;HLA-DQB1	rs601945	M11	Stomach
Phagosome	3/152	4.96625e-05	7.58006e-05	57.069	565.569	HLA-DQA2;HLA-DOB;HLA-DQB1	KEGG_2019_Human	HLA-DQA2;HLA-DOB;HLA-DQB1	rs601945	M11	Stomach
Cell adhesion molecules (CAMs)	3/145	5.90165e-05	0.00010623	52.4129	510.38	HLA-DRA;HLA-DRB1;HLA-DPA1	KEGG_2019_Human	HLA-DRB1	rs601945	M10	Pancreas
Phagosome	3/152	6.79054e-05	0.000116409	49.9329	479.226	HLA-DRA;HLA-DRB1;HLA-DPA1	KEGG_2019_Human	HLA-DRB1	rs601945	M10	Pancreas
Antigen processing and presentation	11/77	2.45153e-06	0.000118654	6.82386	88.1561	PDIA3;CD74;HLA-DMA;RFX5;HLA-DPB1;HLA-DRA;CALR;HLA-DQA1;HLA-DRB1;HLA-DPA1;HLA-DQB1	KEGG_2019_Human	CALR;HLA-DQA1;HLA-DRB1;HLA-DQB1	rs3111316;rs601945	M2	Whole_Blood
Glycine, serine and threonine metabolism	2/40	5.82044e-05	0.000201476	262.579	2560.55	DMGDH;BHMT	KEGG_2019_Human	DMGDH;BHMT	rs1316776	M16	Thyroid
Cysteine and methionine metabolism	2/47	8.05903e-05	0.000201476	221.656	2089.35	BHMT;BHMT2	KEGG_2019_Human	BHMT;BHMT2	rs1316776	M16	Thyroid
Protein processing in endoplasmic reticulum	13/165	3.84616e-06	0.000206411	5.24911	65.4482	SAR1A;CUL1;RAD23A;UBE2G2;EIF2S1;NSFL1C;STUB1;CALR;ATF6;RNF185;UBXN6;SKP1;SEC31A	KEGG_2019_Human	CALR	rs3111316	M1	Colon_Transverse
Ribosome biogenesis in eukaryotes	5/101	7.72434e-06	0.000239455	21.0991	248.36	NOP56;NOB1;TCOF1;NAT10;GNL3	KEGG_2019_Human	NOB1	rs862320	M4	Muscle_Skeletal
Glutamatergic synapse	5/114	8.59887e-06	0.00045574	20.686	241.279	GRK2;GNB2;PRKACA;GNAI2;MAPK3	KEGG_2019_Human	MAPK3	rs11642430	M18	Whole_Blood
Intestinal immune network for IgA production	2/48	8.4083e-05	0.000540534	216.826	2034.63	HLA-DQA1;HLA-DRB1	KEGG_2019_Human	HLA-DQA1	rs601945	M8	Pituitary
Intestinal immune network for IgA production	8/48	1.84334e-05	0.000557611	8.14812	88.8254	HLA-DMA;HLA-DPB1;HLA-DRA;ITGB7;HLA-DQA1;HLA-DRB1;HLA-DPA1;HLA-DQB1	KEGG_2019_Human	HLA-DQA1;HLA-DRB1;HLA-DQB1	rs601945	M2	Whole_Blood
Spliceosome	11/134	1.45373e-05	0.000585126	5.46255	60.8462	ISY1;SF3A3;SART1;SF3B2;DDX42;PRPF31;PLRG1;USP39;PRPF8;SMNDC1;U2SURP	KEGG_2019_Human	DDX42	rs2727301	M1	Colon_Transverse
Spliceosome	13/134	2.39606e-05	0.000644273	4.40496	46.8648	HNRNPA3;SF3B3;SNU13;WBP11;PRPF8;LSM4;DDX39B;SNRNP70;U2AF2;SNRNP200;HNRNPA1;SRSF7;RBMX	KEGG_2019_Human	DDX39B	rs601945	M2	Whole_Blood
Spliceosome	7/134	1.31596e-05	0.000644822	9.99054	112.277	AQR;SF3A1;SNW1;DDX46;DDX42;USP39;PRPF8	KEGG_2019_Human	DDX42	rs2727301	M4	Stomach
Relaxin signaling pathway	5/130	1.6282e-05	0.000647209	18.0236	198.719	GNB2;ARRB2;PRKACA;GNAI2;MAPK3	KEGG_2019_Human	MAPK3	rs11642430	M18	Whole_Blood
Biosynthesis of unsaturated fatty acids	2/27	6.28127e-05	0.00069094	228.183	2207.75	SCD5;HSD17B12	KEGG_2019_Human	SCD5;HSD17B12	rs1061810;rs12642790	M7	Pituitary
Antigen processing and presentation	2/77	0.000217268	0.000752081	132.793	1120.03	HLA-DQA1;HLA-DRB1	KEGG_2019_Human	HLA-DQA1	rs601945	M8	Pituitary
Th1 and Th2 cell differentiation	2/92	0.000310207	0.00093062	110.578	893.277	HLA-DQA1;HLA-DRB1	KEGG_2019_Human	HLA-DQA1	rs601945	M8	Pituitary
Hematopoietic cell lineage	2/97	0.000344806	0.000969768	104.732	834.975	HLA-DQA1;HLA-DRB1	KEGG_2019_Human	HLA-DQA1	rs601945	M8	Pituitary
Th17 cell differentiation	2/107	0.000419413	0.00111021	94.7095	736.523	HLA-DQA1;HLA-DRB1	KEGG_2019_Human	HLA-DQA1	rs601945	M8	Pituitary
Lysine degradation	3/59	3.12275e-05	0.00112419	59.2946	615.135	SETD2;NSD1;SETD1A	KEGG_2019_Human	SETD2	rs11926707	M3	Stomach
Protein processing in endoplasmic reticulum	4/165	6.7595e-05	0.00162228	21.401	205.492	PDIA3;CALR;PDIA6;PDIA4	KEGG_2019_Human	CALR	rs3111316	M2	Thyroid
Cell adhesion molecules (CAMs)	2/145	0.000768207	0.00172847	69.4091	497.764	HLA-DQA1;HLA-DRB1	KEGG_2019_Human	HLA-DQA1	rs601945	M8	Pituitary
Phagosome	2/152	0.00084365	0.00180782	66.1467	468.171	HLA-DQA1;HLA-DRB1	KEGG_2019_Human	HLA-DQA1	rs601945	M8	Pituitary
Circadian entrainment	4/97	9.31759e-05	0.00296299	18.9802	176.155	GNB2;PRKACA;GNAI2;MAPK3	KEGG_2019_Human	MAPK3	rs11642430	M18	Whole_Blood
Parathyroid hormone synthesis, secretion and action	4/106	0.000131449	0.00297236	17.2976	154.587	ARRB2;PRKACA;GNAI2;MAPK3	KEGG_2019_Human	MAPK3	rs11642430	M18	Whole_Blood
Cholinergic synapse	4/112	0.000162583	0.00297236	16.3317	142.483	GNB2;PRKACA;GNAI2;MAPK3	KEGG_2019_Human	MAPK3	rs11642430	M18	Whole_Blood
Serotonergic synapse	4/113	0.000168247	0.00297236	16.181	140.615	GNB2;PRKACA;GNAI2;MAPK3	KEGG_2019_Human	MAPK3	rs11642430	M18	Whole_Blood
Lysine degradation	3/59	0.000276703	0.00318208	26.6531	218.357	GCDH;EHMT1;KMT5A	KEGG_2019_Human	GCDH;KMT5A	rs3111316;rs4148856	M3	Pancreas
Platelet activation	4/124	0.000240345	0.00318457	14.6896	122.415	PLCG2;PRKACA;GNAI2;MAPK3	KEGG_2019_Human	MAPK3	rs11642430	M18	Whole_Blood
Intestinal immune network for IgA production	3/48	0.000533869	0.00333668	21.0466	158.593	HLA-DOB;HLA-DQA2;HLA-DQA1	KEGG_2019_Human	HLA-DOB;HLA-DQA2;HLA-DQA1	rs601945	M13	Colon_Transverse
DNA replication	2/36	0.000171494	0.00360137	130.425	1130.91	RFC5;RNASEH2C	KEGG_2019_Human	RFC5;RNASEH2C	rs12578639;rs1783541	M15	Thyroid
Apelin signaling pathway	4/137	0.000351507	0.00372598	13.2451	105.342	GNB2;PRKACA;GNAI2;MAPK3	KEGG_2019_Human	MAPK3	rs11642430	M18	Whole_Blood
Glycosaminoglycan degradation	1/19	0.00379482	0.00379482	369.963	2062.22	HYAL3	KEGG_2019_Human	HYAL3	rs4688760	M6	Colon_Sigmoid
Glycosphingolipid biosynthesis	5/45	5.37207e-05	0.00386789	13.9675	137.325	FUT6;B3GNT3;FUT2;ABO;FUT3	KEGG_2019_Human	ABO	rs576123	M10	Colon_Transverse
Dopaminergic synapse	3/131	7.48607e-05	0.00399681	46.5445	442.168	CAMK2B;PPP2R2C;CACNA1B	KEGG_2019_Human	CAMK2B	rs116913033	M16	Colon_Transverse
Retrograde endocannabinoid signaling	4/148	0.000470947	0.00468004	12.2265	93.6647	GNB2;PRKACA;GNAI2;MAPK3	KEGG_2019_Human	MAPK3	rs11642430	M18	Whole_Blood
Synthesis and degradation of ketone bodies	1/10	0.00299658	0.00561858	444.111	2580.41	BDH2	KEGG_2019_Human	BDH2	rs1580278	M8	Pituitary
Lysosome	3/123	0.000418015	0.00585221	23.6381	183.904	NAGLU;ACP2;AP3S2	KEGG_2019_Human	NAGLU;ACP2;AP3S2	rs34855406;rs4932265;rs7124681	M7	Adipose_Subcutaneous
Synthesis and degradation of ketone bodies	1/10	0.00299658	0.00599316	444.111	2580.41	BDH2	KEGG_2019_Human	BDH2	rs1580278	M9	Colon_Sigmoid
Other glycan degradation	1/18	0.00359536	0.00719072	391.745	2204.79	MAN2C1	KEGG_2019_Human	MAN2C1	rs13737	M8	Colon_Sigmoid
Signaling pathways regulating pluripotency of stem cells	2/139	0.00014321	0.0073037	289.927	2566.2	INHBB;MAPK12	KEGG_2019_Human	INHBB;MAPK12	rs112915006;rs11688682	M2	Colon_Sigmoid
Antigen processing and presentation	3/77	0.00210924	0.00753301	12.7799	78.7426	HLA-DOB;HLA-DQA2;HLA-DQA1	KEGG_2019_Human	HLA-DOB;HLA-DQA2;HLA-DQA1	rs601945	M13	Colon_Transverse
Spliceosome	3/134	0.000852217	0.00766996	18.175	128.455	ISY1;SNRPD2;LSM2	KEGG_2019_Human	SNRPD2	rs2238689	M1	Stomach
Ubiquitin mediated proteolysis	4/137	0.000510979	0.00792018	11.9176	90.3256	UBE2D3;UBE2Z;PRPF19;PIAS1	KEGG_2019_Human	UBE2D3;UBE2Z;PIAS1	rs1580278;rs35895680;rs4776970	M4	Muscle_Skeletal
Glycine, serine and threonine metabolism	1/40	0.00797654	0.00797654	170.573	824.079	BHMT	KEGG_2019_Human	BHMT	rs1316776	M3	Pituitary
Mannose type O-glycan biosynthesis	1/23	0.00802339	0.00802339	151.295	730.06	B3GALNT2	KEGG_2019_Human	B3GALNT2	rs291367	M6	Adipose_Subcutaneous
Biosynthesis of unsaturated fatty acids	1/27	0.00538941	0.00808411	256.026	1337.3	HSD17B12	KEGG_2019_Human	HSD17B12	rs1061810	M19	Adipose_Visceral_Omentum
Fatty acid elongation	1/27	0.00538941	0.00808411	256.026	1337.3	HSD17B12	KEGG_2019_Human	HSD17B12	rs1061810	M19	Adipose_Visceral_Omentum
Butanoate metabolism	1/28	0.00837161	0.00837161	147.904	707.41	BDH2	KEGG_2019_Human	BDH2	rs1580278	M9	Colon_Sigmoid
Glycosaminoglycan degradation	1/19	0.00568712	0.00947853	221.956	1147.41	HYAL1	KEGG_2019_Human	HYAL1	rs4688760	M16	Thyroid
Th1 and Th2 cell differentiation	3/92	0.00349604	0.0109251	10.618	60.0566	HLA-DOB;HLA-DQA2;HLA-DQA1	KEGG_2019_Human	HLA-DOB;HLA-DQA2;HLA-DQA1	rs601945	M13	Colon_Transverse
Gap junction	3/88	0.00131013	0.0113267	15.2425	101.174	PRKACA;GNAI2;MAPK3	KEGG_2019_Human	MAPK3	rs11642430	M18	Whole_Blood
Hematopoietic cell lineage	3/97	0.00405688	0.011932	10.0507	55.3524	HLA-DOB;HLA-DQA2;HLA-DQA1	KEGG_2019_Human	HLA-DOB;HLA-DQA2;HLA-DQA1	rs601945	M13	Colon_Transverse
Ferroptosis	1/40	0.0119415	0.0119415	102.333	453.105	MAP1LC3A	KEGG_2019_Human	MAP1LC3A	rs2268078	M15	Adipose_Visceral_Omentum
Steroid hormone biosynthesis	1/60	0.0119469	0.0119469	112.638	498.682	HSD17B12	KEGG_2019_Human	HSD17B12	rs1061810	M19	Adipose_Visceral_Omentum
GnRH signaling pathway	3/93	0.00153604	0.0122115	14.392	93.2395	PTK2B;PRKACA;MAPK3	KEGG_2019_Human	MAPK3	rs11642430	M18	Whole_Blood
Progesterone-mediated oocyte maturation	3/99	0.00183762	0.0139134	13.4885	84.9676	PRKACA;GNAI2;MAPK3	KEGG_2019_Human	MAPK3	rs11642430	M18	Whole_Blood
Melanogenesis	3/101	0.00194577	0.0140626	13.2118	82.4697	PRKACA;GNAI2;MAPK3	KEGG_2019_Human	MAPK3	rs11642430	M18	Whole_Blood
Cysteine and methionine metabolism	1/47	0.00703371	0.0140674	216.859	1074.98	APIP	KEGG_2019_Human	APIP	rs2767036	M11	Colon_Sigmoid
Butanoate metabolism	1/28	0.00837161	0.0146829	147.904	707.41	BDH2	KEGG_2019_Human	BDH2	rs1580278	M8	Pituitary
Th17 cell differentiation	3/107	0.00533526	0.0148202	9.07967	47.5177	HLA-DOB;HLA-DQA2;HLA-DQA1	KEGG_2019_Human	HLA-DOB;HLA-DQA2;HLA-DQA1	rs601945	M13	Colon_Transverse
Glycine, serine and threonine metabolism	1/40	0.0158911	0.0158911	73.0879	302.73	DMGDH	KEGG_2019_Human	DMGDH	rs1316776	M15	Adipose_Subcutaneous
Glycine, serine and threonine metabolism	2/40	0.000960837	0.0159015	49.9724	347.194	DMGDH;BHMT	KEGG_2019_Human	DMGDH;BHMT	rs1316776	M11	Adipose_Visceral_Omentum
Cysteine and methionine metabolism	2/47	0.00132513	0.0159015	42.1841	279.522	BHMT;APIP	KEGG_2019_Human	BHMT;APIP	rs1316776;rs2767036	M11	Adipose_Visceral_Omentum
Other types of O-glycan biosynthesis	1/22	0.0120365	0.0160487	95.0857	420.261	ST6GAL1	KEGG_2019_Human	ST6GAL1	rs3887925	M10	Pancreas
Ras signaling pathway	4/232	0.00248348	0.0171684	7.68928	46.121	GNB2;PLCG2;PRKACA;MAPK3	KEGG_2019_Human	MAPK3	rs11642430	M18	Whole_Blood
Protein processing in endoplasmic reticulum	2/165	0.00138256	0.0179732	48.6626	320.386	EDEM2;CALR	KEGG_2019_Human	EDEM2;CALR	rs3111316;rs2268078	M11	Pancreas
mRNA surveillance pathway	1/91	0.0180774	0.0180774	73.7259	295.869	CPSF1	KEGG_2019_Human	CPSF1	rs4977213	M21	Adipose_Visceral_Omentum
Thyroid hormone signaling pathway	3/116	0.0028843	0.0183441	11.4494	66.9615	PLCG2;PRKACA;MAPK3	KEGG_2019_Human	MAPK3	rs11642430	M18	Whole_Blood
Biosynthesis of unsaturated fatty acids	1/27	0.00807363	0.0201841	153.6	740.222	HSD17B12	KEGG_2019_Human	HSD17B12	rs1061810	M18	Adipose_Subcutaneous
Fatty acid elongation	1/27	0.00807363	0.0201841	153.6	740.222	HSD17B12	KEGG_2019_Human	HSD17B12	rs1061810	M18	Adipose_Subcutaneous
Signaling pathways regulating pluripotency of stem cells	1/139	0.0207063	0.0207063	71.9529	278.984	PCGF3	KEGG_2019_Human	PCGF3	rs1531583	M16	Adipose_Visceral_Omentum
Lysine degradation	4/59	0.000507378	0.0208025	11.9128	90.3739	KMT2E;SETD2;KMT2C;ASH1L	KEGG_2019_Human	SETD2	rs11926707	M9	Whole_Blood
RNA transport	3/165	0.0013943	0.0213793	15.2863	100.513	EIF2S3;PABPC4;NMD3	KEGG_2019_Human	PABPC4	rs3768321	M12	Colon_Transverse
Osteoclast differentiation	3/127	0.00372299	0.0216117	10.4279	58.3259	SPI1;PLCG2;MAPK3	KEGG_2019_Human	MAPK3	rs11642430	M18	Whole_Blood
Autophagy	3/128	0.00380583	0.0216117	10.344	57.6287	WIPI2;PRKACA;MAPK3	KEGG_2019_Human	MAPK3	rs11642430	M18	Whole_Blood
Natural killer cell mediated cytotoxicity	3/131	0.00406109	0.022266	10.1	55.6139	PLCG2;PTK2B;MAPK3	KEGG_2019_Human	MAPK3	rs11642430	M18	Whole_Blood
Glycosphingolipid biosynthesis	1/45	0.0134258	0.0223764	90.6818	390.891	ABO	KEGG_2019_Human	ABO	rs576123	M8	Pituitary
Hedgehog signaling pathway	1/47	0.014019	0.0225306	86.7304	370.108	CCND2	KEGG_2019_Human	CCND2	rs76895963	M8	Pituitary
mRNA surveillance pathway	1/91	0.022546	0.022546	55.2917	209.677	CPSF1	KEGG_2019_Human	CPSF1	rs4977213	M17	Adipose_Subcutaneous
Glycosaminoglycan degradation	1/19	0.00379482	0.0227689	369.963	2062.22	HYAL3	KEGG_2019_Human	HYAL3	rs4688760	M5	Pituitary
Synthesis and degradation of ketone bodies	1/10	0.00498982	0.0243515	246.679	1307.49	BDH2	KEGG_2019_Human	BDH2	rs1580278	M9	Thyroid
Biosynthesis of unsaturated fatty acids	1/27	0.0134212	0.0243515	85.3162	367.792	HSD17B12	KEGG_2019_Human	HSD17B12	rs1061810	M9	Thyroid
Fatty acid elongation	1/27	0.0134212	0.0243515	85.3162	367.792	HSD17B12	KEGG_2019_Human	HSD17B12	rs1061810	M9	Thyroid
Butanoate metabolism	1/28	0.0139151	0.0243515	82.1523	351.183	BDH2	KEGG_2019_Human	BDH2	rs1580278	M9	Thyroid
Estrogen signaling pathway	3/137	0.00460234	0.0243924	9.64487	51.9009	PRKACA;GNAI2;MAPK3	KEGG_2019_Human	MAPK3	rs11642430	M18	Whole_Blood
Endocrine and other factor-regulated calcium reabsorption	1/48	0.0119436	0.0245894	106.106	469.792	PTH1R	KEGG_2019_Human	PTH1R	rs11926707;rs75423501	M16	Adipose_Subcutaneous
Ovarian steroidogenesis	1/49	0.0121912	0.0245894	103.891	457.85	HSD17B1	KEGG_2019_Human	HSD17B1	rs34855406	M16	Adipose_Subcutaneous
Steroid hormone biosynthesis	1/60	0.0149116	0.0245894	84.4746	355.267	HSD17B1	KEGG_2019_Human	HSD17B1	rs34855406	M16	Adipose_Subcutaneous
Aminoacyl-tRNA biosynthesis	1/66	0.016393	0.0245894	76.6538	315.117	VARS2	KEGG_2019_Human	VARS2	rs601945	M16	Adipose_Subcutaneous
Protein processing in endoplasmic reticulum	11/165	0.00239523	0.025202	2.91128	17.5675	PDIA3;GANAB;RPN2;SSR4;BCL2;MOGS;HYOU1;CALR;UBE2G2;PDIA4;SEC31A	KEGG_2019_Human	CALR	rs3111316	M2	Whole_Blood
RNA transport	11/165	0.00239523	0.025202	2.91128	17.5675	EIF2B5;NUP205;NUP188;NUP210;DDX39B;ELAC2;PABPC4;EIF3G;RNPS1;PABPC1;EIF4B	KEGG_2019_Human	DDX39B;PABPC4	rs3768321;rs601945	M2	Whole_Blood
Prolactin signaling pathway	2/70	0.000779106	0.0256955	58.5882	419.337	GCK;MAPK3	KEGG_2019_Human	GCK;MAPK3	rs11642430;rs878521	M14	Thyroid
Neurotrophin signaling pathway	2/119	0.00186422	0.0265745	37.7436	237.215	MAP3K3;MAP2K5	KEGG_2019_Human	MAP3K3;MAP2K5	rs2727301;rs4776970	M5	Adipose_Subcutaneous
RNA transport	2/165	0.00354326	0.0265745	27.0293	152.518	NUP133;THOC5	KEGG_2019_Human	NUP133;THOC5	rs348330;rs6518681	M5	Adipose_Subcutaneous
Signaling pathways regulating pluripotency of stem cells	1/139	0.0275134	0.0275134	47.9662	172.346	PCGF3	KEGG_2019_Human	PCGF3	rs1531583	M8	Colon_Sigmoid
Adrenergic signaling in cardiomyocytes	3/145	0.00538913	0.027641	9.09783	47.5213	PRKACA;GNAI2;MAPK3	KEGG_2019_Human	MAPK3	rs11642430	M18	Whole_Blood
Phospholipase D signaling pathway	3/148	0.00570375	0.0283405	8.90825	46.0256	PLCG2;PTK2B;MAPK3	KEGG_2019_Human	MAPK3	rs11642430	M18	Whole_Blood
Riboflavin metabolism	2/8	0.000526786	0.0284465	77.155	582.421	FLAD1;ACP2	KEGG_2019_Human	ACP2	rs7124681	M8	Whole_Blood
Oxytocin signaling pathway	3/153	0.00625223	0.0294384	8.60913	43.6898	PRKACA;GNAI2;MAPK3	KEGG_2019_Human	MAPK3	rs11642430	M18	Whole_Blood
VEGF signaling pathway	1/59	0.00882426	0.0295057	171.888	813.073	MAPK12	KEGG_2019_Human	MAPK12	rs112915006	M2	Colon_Sigmoid
Fc epsilon RI signaling pathway	1/68	0.0101658	0.0295057	148.731	682.488	MAPK12	KEGG_2019_Human	MAPK12	rs112915006	M2	Colon_Sigmoid
Prolactin signaling pathway	1/70	0.0104637	0.0295057	144.406	658.468	MAPK12	KEGG_2019_Human	MAPK12	rs112915006	M2	Colon_Sigmoid
RIG-I-like receptor signaling pathway	1/70	0.0104637	0.0295057	144.406	658.468	MAPK12	KEGG_2019_Human	MAPK12	rs112915006	M2	Colon_Sigmoid
TGF-beta signaling pathway	1/90	0.0134399	0.0295057	111.843	481.989	INHBB	KEGG_2019_Human	INHBB	rs11688682	M2	Colon_Sigmoid
Th1 and Th2 cell differentiation	1/92	0.0137372	0.0295057	109.374	468.956	MAPK12	KEGG_2019_Human	MAPK12	rs112915006	M2	Colon_Sigmoid
IL-17 signaling pathway	1/93	0.0138858	0.0295057	108.179	462.671	MAPK12	KEGG_2019_Human	MAPK12	rs112915006	M2	Colon_Sigmoid
GnRH signaling pathway	1/93	0.0138858	0.0295057	108.179	462.671	MAPK12	KEGG_2019_Human	MAPK12	rs112915006	M2	Colon_Sigmoid
Progesterone-mediated oocyte maturation	1/99	0.0147772	0.0295057	101.526	427.896	MAPK12	KEGG_2019_Human	MAPK12	rs112915006	M2	Colon_Sigmoid
Inflammatory mediator regulation of TRP channels	1/100	0.0149257	0.0295057	100.495	422.548	MAPK12	KEGG_2019_Human	MAPK12	rs112915006	M2	Colon_Sigmoid
T cell receptor signaling pathway	1/101	0.0150742	0.0295057	99.485	417.316	MAPK12	KEGG_2019_Human	MAPK12	rs112915006	M2	Colon_Sigmoid
Toll-like receptor signaling pathway	1/104	0.0155197	0.0295057	96.5728	402.288	MAPK12	KEGG_2019_Human	MAPK12	rs112915006	M2	Colon_Sigmoid
C-type lectin receptor signaling pathway	1/104	0.0155197	0.0295057	96.5728	402.288	MAPK12	KEGG_2019_Human	MAPK12	rs112915006	M2	Colon_Sigmoid
Th17 cell differentiation	1/107	0.0159649	0.0295057	93.8255	388.19	MAPK12	KEGG_2019_Human	MAPK12	rs112915006	M2	Colon_Sigmoid
TNF signaling pathway	1/110	0.0164101	0.0295057	91.2294	374.94	MAPK12	KEGG_2019_Human	MAPK12	rs112915006	M2	Colon_Sigmoid
Leukocyte transendothelial migration	1/112	0.0167068	0.0295057	89.5766	366.542	MAPK12	KEGG_2019_Human	MAPK12	rs112915006	M2	Colon_Sigmoid
Sphingolipid signaling pathway	1/119	0.0177447	0.0295057	84.2331	339.6	MAPK12	KEGG_2019_Human	MAPK12	rs112915006	M2	Colon_Sigmoid
Neurotrophin signaling pathway	1/119	0.0177447	0.0295057	84.2331	339.6	MAPK12	KEGG_2019_Human	MAPK12	rs112915006	M2	Colon_Sigmoid
Platelet activation	1/124	0.0184857	0.0295057	80.7886	322.408	MAPK12	KEGG_2019_Human	MAPK12	rs112915006	M2	Colon_Sigmoid
Oocyte meiosis	1/125	0.0186338	0.0295057	80.1331	319.152	MAPK12	KEGG_2019_Human	MAPK12	rs112915006	M2	Colon_Sigmoid
Osteoclast differentiation	1/127	0.0189301	0.0295057	78.8532	312.811	MAPK12	KEGG_2019_Human	MAPK12	rs112915006	M2	Colon_Sigmoid
Relaxin signaling pathway	1/130	0.0193743	0.0295057	77.0078	303.704	MAPK12	KEGG_2019_Human	MAPK12	rs112915006	M2	Colon_Sigmoid
Dopaminergic synapse	1/131	0.0195224	0.0295057	76.4115	300.771	MAPK12	KEGG_2019_Human	MAPK12	rs112915006	M2	Colon_Sigmoid
FoxO signaling pathway	1/132	0.0196704	0.0295057	75.8244	297.887	MAPK12	KEGG_2019_Human	MAPK12	rs112915006	M2	Colon_Sigmoid
Fatty acid elongation	1/27	0.00538941	0.0295309	256.026	1337.3	HSD17B12	KEGG_2019_Human	HSD17B12	rs1061810	M15	Pancreas
Biosynthesis of unsaturated fatty acids	1/27	0.00538941	0.0295309	256.026	1337.3	HSD17B12	KEGG_2019_Human	HSD17B12	rs1061810	M15	Pancreas
Intestinal immune network for IgA production	1/48	0.00956611	0.0295309	141.482	657.826	HLA-DQA2	KEGG_2019_Human	HLA-DQA2	rs601945	M15	Pancreas
Steroid hormone biosynthesis	1/60	0.0119469	0.0295309	112.638	498.682	HSD17B12	KEGG_2019_Human	HSD17B12	rs1061810	M15	Pancreas
Antigen processing and presentation	1/77	0.0153123	0.0295309	87.3684	365.121	HLA-DQA2	KEGG_2019_Human	HLA-DQA2	rs601945	M15	Pancreas
Steroid hormone biosynthesis	1/60	0.0178676	0.0297794	67.5763	271.979	HSD17B12	KEGG_2019_Human	HSD17B12	rs1061810	M18	Adipose_Subcutaneous
Cholinergic synapse	2/112	0.0023285	0.0299491	32.8545	199.182	CAMK2B;CACNA1B	KEGG_2019_Human	CAMK2B	rs116913033	M16	Colon_Transverse
Adrenergic signaling in cardiomyocytes	2/145	0.00386381	0.0299491	25.2308	140.185	CAMK2B;PPP2R2C	KEGG_2019_Human	CAMK2B	rs116913033	M16	Colon_Transverse
Wnt signaling pathway	2/158	0.00456851	0.0299491	23.1131	124.546	CAMK2B;APC2	KEGG_2019_Human	CAMK2B	rs116913033	M16	Colon_Transverse
Glycosphingolipid biosynthesis	1/45	0.00897024	0.0301289	151.152	712.504	ABO	KEGG_2019_Human	ABO	rs576123	M3	Colon_Sigmoid
ECM-receptor interaction	1/82	0.0163005	0.0301289	81.9547	337.372	ITGB6	KEGG_2019_Human	ITGB6	rs3772071	M3	Colon_Sigmoid
Adrenergic signaling in cardiomyocytes	1/145	0.0215936	0.0303754	68.934	264.387	MAPK12	KEGG_2019_Human	MAPK12	rs112915006	M2	Colon_Sigmoid
Retrograde endocannabinoid signaling	1/148	0.0220371	0.0303754	67.517	257.579	MAPK12	KEGG_2019_Human	MAPK12	rs112915006	M2	Colon_Sigmoid
Th1 and Th2 cell differentiation	1/92	0.0182746	0.0305904	72.9121	291.812	HLA-DQA2	KEGG_2019_Human	HLA-DQA2	rs601945	M15	Pancreas
Hematopoietic cell lineage	1/97	0.0192606	0.0305904	69.0972	272.913	HLA-DQA2	KEGG_2019_Human	HLA-DQA2	rs601945	M15	Pancreas
Tryptophan metabolism	1/42	0.0146098	0.0306018	81.1057	342.758	GCDH	KEGG_2019_Human	GCDH	rs3111316	M4	Small_Intestine_Terminal_Ileum
Fatty acid degradation	1/44	0.0153009	0.0306018	77.3256	323.209	GCDH	KEGG_2019_Human	GCDH	rs3111316	M4	Small_Intestine_Terminal_Ileum
Cell adhesion molecules (CAMs)	3/145	0.0122434	0.0306085	6.63716	29.2219	HLA-DOB;HLA-DQA2;HLA-DQA1	KEGG_2019_Human	HLA-DOB;HLA-DQA2;HLA-DQA1	rs601945	M13	Colon_Transverse
Intestinal immune network for IgA production	1/48	0.00956611	0.0306246	141.482	657.826	HLA-DQB1	KEGG_2019_Human	HLA-DQB1	rs601945	M8	Adipose_Visceral_Omentum
Antigen processing and presentation	1/77	0.0153123	0.0306246	87.3684	365.121	HLA-DQB1	KEGG_2019_Human	HLA-DQB1	rs601945	M8	Adipose_Visceral_Omentum
Other types of O-glycan biosynthesis	1/22	0.0076757	0.0307028	158.508	771.886	ST6GAL1	KEGG_2019_Human	ST6GAL1	rs3887925	M17	Thyroid
Lysine degradation	1/59	0.020471	0.0307066	57.2845	222.765	GCDH	KEGG_2019_Human	GCDH	rs3111316	M4	Small_Intestine_Terminal_Ileum
Th1 and Th2 cell differentiation	1/92	0.0182746	0.030817	72.9121	291.812	HLA-DQB1	KEGG_2019_Human	HLA-DQB1	rs601945	M8	Adipose_Visceral_Omentum
Hematopoietic cell lineage	1/97	0.0192606	0.030817	69.0972	272.913	HLA-DQB1	KEGG_2019_Human	HLA-DQB1	rs601945	M8	Adipose_Visceral_Omentum
N-Glycan biosynthesis	1/50	0.0173717	0.0310823	67.8367	274.936	ST6GAL1	KEGG_2019_Human	ST6GAL1	rs3887925	M17	Thyroid
B cell receptor signaling pathway	1/71	0.0245904	0.0310823	47.4357	175.768	CD79B	KEGG_2019_Human	CD79B	rs2727301	M17	Thyroid
Protein digestion and absorption	1/90	0.0310823	0.0310823	37.2734	129.38	SLC7A7	KEGG_2019_Human	SLC7A7	rs17122772	M17	Thyroid
Parathyroid hormone synthesis, secretion and action	1/106	0.026223	0.0314676	47.3571	172.433	PTH1R	KEGG_2019_Human	PTH1R	rs11926707;rs75423501	M16	Adipose_Subcutaneous
VEGF signaling pathway	2/59	0.00113083	0.0315238	46.6105	316.243	PPP3CC;MAPK12	KEGG_2019_Human	MAPK12	rs112915006	M17	Colon_Transverse
Th17 cell differentiation	1/107	0.0212303	0.0316386	62.5472	240.952	HLA-DQB1	KEGG_2019_Human	HLA-DQB1	rs601945	M8	Adipose_Visceral_Omentum
Cellular senescence	1/160	0.0238095	0.0317146	62.3836	233.169	MAPK12	KEGG_2019_Human	MAPK12	rs112915006	M2	Colon_Sigmoid
Th17 cell differentiation	1/107	0.0212303	0.0318455	62.5472	240.952	HLA-DQA2	KEGG_2019_Human	HLA-DQA2	rs601945	M15	Pancreas
Prolactin signaling pathway	1/70	0.0208195	0.0321135	57.7536	223.614	CCND2	KEGG_2019_Human	CCND2	rs76895963	M8	Pituitary
p53 signaling pathway	1/72	0.021409	0.0321135	56.1211	215.726	CCND2	KEGG_2019_Human	CCND2	rs76895963	M8	Pituitary
NOD-like receptor signaling pathway	1/178	0.0264642	0.032314	55.9887	203.349	MAPK12	KEGG_2019_Human	MAPK12	rs112915006	M2	Colon_Sigmoid
Tryptophan metabolism	1/42	0.0187456	0.0328048	60.8232	241.881	GCDH	KEGG_2019_Human	GCDH	rs3111316	M4	Pituitary
Fatty acid degradation	1/44	0.0196304	0.0328048	57.9884	227.934	GCDH	KEGG_2019_Human	GCDH	rs3111316	M4	Pituitary
ABC transporters	1/45	0.0200725	0.0328048	56.6676	221.48	ABCC5	KEGG_2019_Human	ABCC5	rs2872246	M4	Pituitary
Lysine degradation	1/59	0.0262439	0.0328048	42.9591	156.385	GCDH	KEGG_2019_Human	GCDH	rs3111316	M4	Pituitary
Phagosome	3/152	0.0138895	0.0330703	6.32311	27.0415	HLA-DOB;HLA-DQA2;HLA-DQA1	KEGG_2019_Human	HLA-DOB;HLA-DQA2;HLA-DQA1	rs601945	M13	Colon_Transverse
Rap1 signaling pathway	1/206	0.0305841	0.0339085	48.2732	168.342	MAPK12	KEGG_2019_Human	MAPK12	rs112915006	M2	Colon_Sigmoid
Th1 and Th2 cell differentiation	2/92	0.00272141	0.0340557	29.4711	174.074	PPP3CC;MAPK12	KEGG_2019_Human	MAPK12	rs112915006	M17	Colon_Transverse
T cell receptor signaling pathway	2/101	0.00326841	0.0340557	26.7798	153.273	PPP3CC;MAPK12	KEGG_2019_Human	MAPK12	rs112915006	M17	Colon_Transverse
C-type lectin receptor signaling pathway	2/104	0.00346127	0.0340557	25.9882	147.252	PPP3CC;MAPK12	KEGG_2019_Human	MAPK12	rs112915006	M17	Colon_Transverse
Th17 cell differentiation	2/107	0.00365936	0.0340557	25.2419	141.619	PPP3CC;MAPK12	KEGG_2019_Human	MAPK12	rs112915006	M17	Colon_Transverse
Sphingolipid signaling pathway	2/119	0.00450345	0.0340557	22.6393	122.318	CERS5;MAPK12	KEGG_2019_Human	MAPK12	rs112915006	M17	Colon_Transverse
Oocyte meiosis	2/125	0.00495621	0.0340557	21.5285	114.254	PPP3CC;MAPK12	KEGG_2019_Human	MAPK12	rs112915006	M17	Colon_Transverse
Osteoclast differentiation	2/127	0.00511163	0.0340557	21.1819	111.761	PPP3CC;MAPK12	KEGG_2019_Human	MAPK12	rs112915006	M17	Colon_Transverse
Dopaminergic synapse	2/131	0.00542917	0.0340557	20.5209	107.037	PPP3CC;MAPK12	KEGG_2019_Human	MAPK12	rs112915006	M17	Colon_Transverse
Thermogenesis	1/231	0.0342528	0.0342528	42.9717	144.986	NDUFAF6	KEGG_2019_Human	NDUFAF6	rs10097617	M11	Colon_Sigmoid
Axon guidance	2/181	0.00594993	0.0343484	20.1199	103.102	CAMK2B;DPYSL5	KEGG_2019_Human	CAMK2B	rs116913033	M16	Colon_Transverse
Calcium signaling pathway	2/188	0.00640394	0.0343484	19.3558	97.7632	CAMK2B;CACNA1B	KEGG_2019_Human	CAMK2B	rs116913033	M16	Colon_Transverse
Focal adhesion	2/199	0.00143923	0.0345415	50.2462	328.793	LAMA1;VEGFA	KEGG_2019_Human	LAMA1;VEGFA	rs6458354;rs7240767	M7	Thyroid
N-Glycan biosynthesis	1/50	0.0271653	0.0349269	40.6939	146.735	ST6GAL1	KEGG_2019_Human	ST6GAL1	rs3887925	M10	Pancreas
Glycosylphosphatidylinositol (GPI)-anchor biosynthesis	1/25	0.00747745	0.0349857	166.417	814.753	PIGU	KEGG_2019_Human	PIGU	rs2268078	M7	Colon_Sigmoid
Biosynthesis of unsaturated fatty acids	1/27	0.00807363	0.0349857	153.6	740.222	HSD17B12	KEGG_2019_Human	HSD17B12	rs1061810	M7	Colon_Sigmoid
Fatty acid elongation	1/27	0.00807363	0.0349857	153.6	740.222	HSD17B12	KEGG_2019_Human	HSD17B12	rs1061810	M7	Colon_Sigmoid
Signaling pathways regulating pluripotency of stem cells	2/139	0.0060909	0.0350226	19.3148	98.5242	INHBB;MAPK12	KEGG_2019_Human	INHBB;MAPK12	rs112915006;rs11688682	M17	Colon_Transverse
Thermogenesis	1/231	0.0342528	0.0356509	42.9717	144.986	MAPK12	KEGG_2019_Human	MAPK12	rs112915006	M2	Colon_Sigmoid
DNA replication	1/36	0.0178587	0.0357175	63.3492	254.997	RNASEH2C	KEGG_2019_Human	RNASEH2C	rs1783541	M12	Adipose_Subcutaneous
PI3K-Akt signaling pathway	2/354	0.00447058	0.0357646	27.9006	150.949	LAMA1;VEGFA	KEGG_2019_Human	LAMA1;VEGFA	rs6458354;rs7240767	M7	Thyroid
Cell adhesion molecules (CAMs)	1/145	0.0286881	0.0360687	45.9537	163.194	HLA-DQB1	KEGG_2019_Human	HLA-DQB1	rs601945	M8	Adipose_Visceral_Omentum
Phagosome	1/152	0.0300572	0.0360687	43.8079	153.532	HLA-DQB1	KEGG_2019_Human	HLA-DQB1	rs601945	M8	Adipose_Visceral_Omentum
Cell adhesion molecules (CAMs)	1/145	0.0286881	0.0368847	45.9537	163.194	HLA-DQA2	KEGG_2019_Human	HLA-DQA2	rs601945	M15	Pancreas
Phagosome	1/152	0.0300572	0.0368884	43.8079	153.532	HLA-DQA2	KEGG_2019_Human	HLA-DQA2	rs601945	M15	Pancreas
Protein processing in endoplasmic reticulum	3/165	0.000756623	0.0378312	19.3138	138.802	ATF6B;SSR1;CALR	KEGG_2019_Human	ATF6B;SSR1;CALR	rs3111316;rs601945;rs9379084	M5	Muscle_Skeletal
Aldosterone synthesis and secretion	1/98	0.0194577	0.0383298	68.3814	269.39	PDE2A	KEGG_2019_Human	PDE2A	rs77464186	M5	Pituitary
Purine metabolism	1/129	0.0255532	0.0383298	51.7396	189.729	PDE2A	KEGG_2019_Human	PDE2A	rs77464186	M5	Pituitary
VEGF signaling pathway	2/59	0.00920453	0.0385137	14.8518	69.6262	PLCG2;MAPK3	KEGG_2019_Human	MAPK3	rs11642430	M18	Whole_Blood
Antigen processing and presentation	2/77	0.00482478	0.0385982	21.2245	113.211	PDIA3;CALR	KEGG_2019_Human	CALR	rs3111316	M2	Thyroid
Long-term depression	2/60	0.00950715	0.0387599	14.595	67.9502	GNAI2;MAPK3	KEGG_2019_Human	MAPK3	rs11642430	M18	Whole_Blood
RNA transport	2/165	0.00354326	0.0389759	27.0293	152.518	PABPC4;EIF3C	KEGG_2019_Human	PABPC4;EIF3C	rs3768321;rs8046545	M2	Adipose_Subcutaneous
cGMP-PKG signaling pathway	1/166	0.0327912	0.0393494	40.0626	136.918	PDE2A	KEGG_2019_Human	PDE2A	rs77464186	M5	Pituitary
Axon guidance	3/181	0.00989936	0.03935	7.24463	33.436	PLCG2;GNAI2;MAPK3	KEGG_2019_Human	MAPK3	rs11642430	M18	Whole_Blood
Glycosphingolipid biosynthesis	1/45	0.0222784	0.0394728	50.3687	191.61	ABO	KEGG_2019_Human	ABO	rs576123	M18	Thyroid
Ovarian steroidogenesis	1/49	0.0242369	0.0394728	46.162	171.717	HSD17B1	KEGG_2019_Human	HSD17B1	rs34855406	M18	Thyroid
Steroid hormone biosynthesis	1/60	0.0296046	0.0394728	37.5348	132.116	HSD17B1	KEGG_2019_Human	HSD17B1	rs34855406	M18	Thyroid
Insulin signaling pathway	3/137	0.00147596	0.0398893	14.8007	96.4778	SREBF1;SHC1;INPPL1	KEGG_2019_Human	SREBF1	rs4925109	M13	Whole_Blood
TNF signaling pathway	7/110	0.000617677	0.0405608	5.23301	38.6696	BAG4;CREB1;CHUK;CASP3;FAS;MAP3K7;BIRC2	KEGG_2019_Human	CASP3	rs58730668	M17	Whole_Blood
Protein processing in endoplasmic reticulum	1/165	0.0405787	0.0405787	30.2302	96.873	WFS1	KEGG_2019_Human	WFS1	rs10937721;rs1801212	M6	Adipose_Visceral_Omentum
Long-term potentiation	2/67	0.0117475	0.0406056	13.0187	57.8564	PRKACA;MAPK3	KEGG_2019_Human	MAPK3	rs11642430	M18	Whole_Blood
Fc epsilon RI signaling pathway	2/68	0.0120847	0.0408824	12.8208	56.6141	PLCG2;MAPK3	KEGG_2019_Human	MAPK3	rs11642430	M18	Whole_Blood
TGF-beta signaling pathway	1/90	0.0178801	0.0412701	74.5581	300.027	INHBB	KEGG_2019_Human	INHBB	rs11688682	M9	Adipose_Visceral_Omentum
Signaling pathways regulating pluripotency of stem cells	1/139	0.0275134	0.0412701	47.9662	172.346	INHBB	KEGG_2019_Human	INHBB	rs11688682	M9	Adipose_Visceral_Omentum
Steroid hormone biosynthesis	1/60	0.0296046	0.0414465	37.5348	132.116	HSD17B12	KEGG_2019_Human	HSD17B12	rs1061810	M9	Thyroid
B cell receptor signaling pathway	2/71	0.0131217	0.0417388	12.2615	53.135	PLCG2;MAPK3	KEGG_2019_Human	MAPK3	rs11642430	M18	Whole_Blood
Cysteine and methionine metabolism	1/47	0.0209563	0.0419125	54.1984	209.494	APIP	KEGG_2019_Human	APIP	rs2767036	M1	Thyroid
Cellular senescence	2/160	0.00799394	0.0424294	16.73	80.7902	PPP3CC;MAPK12	KEGG_2019_Human	MAPK12	rs112915006	M17	Colon_Transverse
Glycosaminoglycan degradation	1/19	0.0141604	0.0424813	79.2341	337.324	HYAL3	KEGG_2019_Human	HYAL3	rs4688760	M6	Thyroid
Complement and coagulation cascades	1/79	0.0388136	0.0432921	28.3647	92.1564	C4B	KEGG_2019_Human	C4B	rs601945	M11	Stomach
Cytokine-cytokine receptor interaction	1/294	0.0434568	0.0436024	33.6246	105.446	INHBB	KEGG_2019_Human	INHBB	rs11688682	M2	Colon_Sigmoid
MAPK signaling pathway	1/295	0.0436024	0.0436024	33.5085	104.97	MAPK12	KEGG_2019_Human	MAPK12	rs112915006	M2	Colon_Sigmoid
Biosynthesis of unsaturated fatty acids	1/27	0.0147537	0.0442611	76.7808	323.728	HSD17B12	KEGG_2019_Human	HSD17B12	rs1061810	M11	Muscle_Skeletal
Fatty acid elongation	1/27	0.0147537	0.0442611	76.7808	323.728	HSD17B12	KEGG_2019_Human	HSD17B12	rs1061810	M11	Muscle_Skeletal
cAMP signaling pathway	3/212	0.0151272	0.0445413	6.16039	25.8198	PRKACA;GNAI2;MAPK3	KEGG_2019_Human	MAPK3	rs11642430	M18	Whole_Blood
Lysosome	1/123	0.0363416	0.045427	32.577	107.986	HYAL1	KEGG_2019_Human	HYAL1	rs4688760	M16	Thyroid
Wnt signaling pathway	1/158	0.0464791	0.0464791	25.2701	77.5476	LGR5	KEGG_2019_Human	LGR5	rs1796330	M16	Thyroid
Ubiquitin mediated proteolysis	5/137	0.00170385	0.0465718	6.23201	39.7282	HERC1;FBXW7;SMURF1;UBR5;BIRC6	KEGG_2019_Human	FBXW7	rs7669833	M9	Whole_Blood
Natural killer cell mediated cytotoxicity	2/131	0.00269177	0.0466263	30.7891	182.196	ICAM2;MAPK3	KEGG_2019_Human	ICAM2;MAPK3	rs11642430;rs60276348	M14	Thyroid
Insulin signaling pathway	2/137	0.00293911	0.0466263	29.4119	171.461	GCK;MAPK3	KEGG_2019_Human	GCK;MAPK3	rs11642430;rs878521	M14	Thyroid
Neomycin, kanamycin and gentamicin biosynthesis	1/5	0.00299665	0.0466263	454.182	2638.91	GCK	KEGG_2019_Human	GCK	rs878521	M14	Thyroid
Cell adhesion molecules (CAMs)	2/145	0.00328495	0.0466263	27.7552	158.716	CNTNAP1;ICAM2	KEGG_2019_Human	CNTNAP1;ICAM2	rs34855406;rs60276348	M14	Thyroid
Oxytocin signaling pathway	2/153	0.00364902	0.0466263	26.2742	147.485	CAMK1D;MAPK3	KEGG_2019_Human	CAMK1D;MAPK3	rs11257655;rs11642430	M14	Thyroid
Aminoacyl-tRNA biosynthesis	6/66	0.00529695	0.0474763	4.05292	21.2398	YARS;AARS2;VARS;LARS;IARS;VARS2	KEGG_2019_Human	VARS2	rs601945	M2	Whole_Blood
MAPK signaling pathway	11/295	0.00184521	0.0485724	3.00199	18.898	RAP1B;PPP3CB;NRAS;RAP1A;CHUK;TAOK1;CASP3;RASA1;FAS;MAP3K7;CRK	KEGG_2019_Human	CASP3	rs58730668	M17	Whole_Blood
Apoptosis	7/143	0.00282116	0.0485724	3.95657	23.2275	NRAS;APAF1;CHUK;PDPK1;CASP3;FAS;BIRC2	KEGG_2019_Human	CASP3	rs58730668	M17	Whole_Blood
N-Glycan biosynthesis	1/50	0.0271653	0.0487759	40.6939	146.735	MAN2A2	KEGG_2019_Human	MAN2A2	rs12910825	M11	Muscle_Skeletal
Steroid hormone biosynthesis	1/60	0.0325172	0.0487759	33.7797	115.729	HSD17B12	KEGG_2019_Human	HSD17B12	rs1061810	M11	Muscle_Skeletal
Spliceosome	1/134	0.0395373	0.0494216	29.8662	96.483	SNRPC	KEGG_2019_Human	SNRPC	rs2233632	M18	Adipose_Subcutaneous
