# Supplementary material for: Diabetes risk loci-associated pathways are shared across metabolic tissues
Source: BMC Genomics. 2022 May 14;23:368. doi: 10.1186/s12864-022-08587-5 (PMC9107144; doi:10.1186/s12864-022-08587-5)
Supplement: Supplementary file 7 — Additional file 7: Table S6. Enriched REACTOME pathways based on T2D SNPs. [file 12864_2022_8587_MOESM7_ESM.xlsx]

## Sheet: Sheet 1
Table S6 Enriched REACTOME pathways based on T2D SNPs
Term	Overlap	P.value	Adjusted.P.value	Odds.Ratio	Combined.Score	Genes	DB	eGenes	eQTLs	module	Tissue
Eukaryotic Translation Elongation R-HSA-156842	40/89	8.21299e-83	3.00595e-80	737.996	139488	RPL4;RPL3;RPL32;RPL10;RPLP1;RPL12;RPLP0;RPL8;RPL10A;RPS15;RPS4X;RPS14;RPL7A;RPS16;RPL18A;RPS19;RPL36;RPL14;RPS3;RPLP2;RPL13;RPL38;RPL37;RPS2;RPS11;RPS27A;RPL18;RPS13;RPL19;RPS8;RPS5;RPL13A;RPSA;RPL23A;EEF1G;RPS28;RPL27A;RPL37A;RPS20;RPL29	Reactome_2016	RPL8;RPL13	rs12719778;rs12920022	M19	Whole_Blood
Viral mRNA Translation R-HSA-192823	39/84	2.91882e-81	3.56096e-79	749.591	139003	RPL4;RPL3;RPL32;RPL10;RPLP1;RPL12;RPLP0;RPL8;RPL10A;RPS15;RPS4X;RPS14;RPL7A;RPS16;RPL18A;RPS19;RPL36;RPL14;RPS3;RPLP2;RPL13;RPL38;RPL37;RPS2;RPS11;RPS27A;RPL18;RPS13;RPL19;RPS8;RPS5;RPL13A;RPSA;RPL23A;RPS28;RPL27A;RPL37A;RPS20;RPL29	Reactome_2016	RPL8;RPL13	rs12719778;rs12920022	M19	Whole_Blood
Peptide chain elongation R-HSA-156902	39/84	2.91882e-81	3.56096e-79	749.591	139003	RPL4;RPL3;RPL32;RPL10;RPLP1;RPL12;RPLP0;RPL8;RPL10A;RPS15;RPS4X;RPS14;RPL7A;RPS16;RPL18A;RPS19;RPL36;RPL14;RPS3;RPLP2;RPL13;RPL38;RPL37;RPS2;RPS11;RPS27A;RPL18;RPS13;RPL19;RPS8;RPS5;RPL13A;RPSA;RPL23A;RPS28;RPL27A;RPL37A;RPS20;RPL29	Reactome_2016	RPL8;RPL13	rs12719778;rs12920022	M19	Whole_Blood
Selenocysteine synthesis R-HSA-2408557	39/87	1.78327e-80	1.30535e-78	702.636	129024	RPL4;RPL3;RPL32;RPL10;RPLP1;RPL12;RPLP0;RPL8;RPL10A;RPS15;RPS4X;RPS14;RPL7A;RPS16;RPL18A;RPS19;RPL36;RPL14;RPS3;RPLP2;RPL13;RPL38;RPL37;RPS2;RPS11;RPS27A;RPL18;RPS13;RPL19;RPS8;RPS5;RPL13A;RPSA;RPL23A;RPS28;RPL27A;RPL37A;RPS20;RPL29	Reactome_2016	RPL8;RPL13	rs12719778;rs12920022	M19	Whole_Blood
Eukaryotic Translation Termination R-HSA-72764	39/87	1.78327e-80	1.30535e-78	702.636	129024	RPL4;RPL3;RPL32;RPL10;RPLP1;RPL12;RPLP0;RPL8;RPL10A;RPS15;RPS4X;RPS14;RPL7A;RPS16;RPL18A;RPS19;RPL36;RPL14;RPS3;RPLP2;RPL13;RPL38;RPL37;RPS2;RPS11;RPS27A;RPL18;RPS13;RPL19;RPS8;RPS5;RPL13A;RPSA;RPL23A;RPS28;RPL27A;RPL37A;RPS20;RPL29	Reactome_2016	RPL8;RPL13	rs12719778;rs12920022	M19	Whole_Blood
Nonsense Mediated Decay (NMD) independent of the Exon Junction Complex (EJC) R-HSA-975956	39/89	5.68896e-80	3.47027e-78	674.463	123068	RPL4;RPL3;RPL32;RPL10;RPLP1;RPL12;RPLP0;RPL8;RPL10A;RPS15;RPS4X;RPS14;RPL7A;RPS16;RPL18A;RPS19;RPL36;RPL14;RPS3;RPLP2;RPL13;RPL38;RPL37;RPS2;RPS11;RPS27A;RPL18;RPS13;RPL19;RPS8;RPS5;RPL13A;RPSA;RPL23A;RPS28;RPL27A;RPL37A;RPS20;RPL29	Reactome_2016	RPL8;RPL13	rs12719778;rs12920022	M19	Whole_Blood
Formation of a pool of free 40S subunits R-HSA-72689	39/96	2.54624e-78	1.33132e-76	591.426	105668	RPL4;RPL3;RPL32;RPL10;RPLP1;RPL12;RPLP0;RPL8;RPL10A;RPS15;RPS4X;RPS14;RPL7A;RPS16;RPL18A;RPS19;RPL36;RPL14;RPS3;RPLP2;RPL13;RPL38;RPL37;RPS2;RPS11;RPS27A;RPL18;RPS13;RPL19;RPS8;RPS5;RPL13A;RPSA;RPL23A;RPS28;RPL27A;RPL37A;RPS20;RPL29	Reactome_2016	RPL8;RPL13	rs12719778;rs12920022	M19	Whole_Blood
Nonsense-Mediated Decay (NMD) R-HSA-927802	39/106	3.23647e-76	1.07686e-74	502.9	87415.1	RPL4;RPL3;RPL32;RPL10;RPLP1;RPL12;RPLP0;RPL8;RPL10A;RPS15;RPS4X;RPS14;RPL7A;RPS16;RPL18A;RPS19;RPL36;RPL14;RPS3;RPLP2;RPL13;RPL38;RPL37;RPS2;RPS11;RPS27A;RPL18;RPS13;RPL19;RPS8;RPS5;RPL13A;RPSA;RPL23A;RPS28;RPL27A;RPL37A;RPS20;RPL29	Reactome_2016	RPL8;RPL13	rs12719778;rs12920022	M19	Whole_Blood
Nonsense Mediated Decay (NMD) enhanced by the Exon Junction Complex (EJC) R-HSA-975957	39/106	3.23647e-76	1.07686e-74	502.9	87415.1	RPL4;RPL3;RPL32;RPL10;RPLP1;RPL12;RPLP0;RPL8;RPL10A;RPS15;RPS4X;RPS14;RPL7A;RPS16;RPL18A;RPS19;RPL36;RPL14;RPS3;RPLP2;RPL13;RPL38;RPL37;RPS2;RPS11;RPS27A;RPL18;RPS13;RPL19;RPS8;RPS5;RPL13A;RPSA;RPL23A;RPS28;RPL27A;RPL37A;RPS20;RPL29	Reactome_2016	RPL8;RPL13	rs12719778;rs12920022	M19	Whole_Blood
L13a-mediated translational silencing of Ceruloplasmin expression R-HSA-156827	39/106	3.23647e-76	1.07686e-74	502.9	87415.1	RPL4;RPL3;RPL32;RPL10;RPLP1;RPL12;RPLP0;RPL8;RPL10A;RPS15;RPS4X;RPS14;RPL7A;RPS16;RPL18A;RPS19;RPL36;RPL14;RPS3;RPLP2;RPL13;RPL38;RPL37;RPS2;RPS11;RPS27A;RPL18;RPS13;RPL19;RPS8;RPS5;RPL13A;RPSA;RPL23A;RPS28;RPL27A;RPL37A;RPS20;RPL29	Reactome_2016	RPL8;RPL13	rs12719778;rs12920022	M19	Whole_Blood
3' -UTR-mediated translational regulation R-HSA-157279	39/106	3.23647e-76	1.07686e-74	502.9	87415.1	RPL4;RPL3;RPL32;RPL10;RPLP1;RPL12;RPLP0;RPL8;RPL10A;RPS15;RPS4X;RPS14;RPL7A;RPS16;RPL18A;RPS19;RPL36;RPL14;RPS3;RPLP2;RPL13;RPL38;RPL37;RPS2;RPS11;RPS27A;RPL18;RPS13;RPL19;RPS8;RPS5;RPL13A;RPSA;RPL23A;RPS28;RPL27A;RPL37A;RPS20;RPL29	Reactome_2016	RPL8;RPL13	rs12719778;rs12920022	M19	Whole_Blood
SRP-dependent cotranslational protein targeting to membrane R-HSA-1799339	39/107	5.08733e-76	1.43228e-74	495.48	85901.1	RPL4;RPL3;RPL32;RPL10;RPLP1;RPL12;RPLP0;RPL8;RPL10A;RPS15;RPS4X;RPS14;RPL7A;RPS16;RPL18A;RPS19;RPL36;RPL14;RPS3;RPLP2;RPL13;RPL38;RPL37;RPS2;RPS11;RPS27A;RPL18;RPS13;RPL19;RPS8;RPS5;RPL13A;RPSA;RPL23A;RPS28;RPL27A;RPL37A;RPS20;RPL29	Reactome_2016	RPL8;RPL13	rs12719778;rs12920022	M19	Whole_Blood
GTP hydrolysis and joining of the 60S ribosomal subunit R-HSA-72706	39/107	5.08733e-76	1.43228e-74	495.48	85901.1	RPL4;RPL3;RPL32;RPL10;RPLP1;RPL12;RPLP0;RPL8;RPL10A;RPS15;RPS4X;RPS14;RPL7A;RPS16;RPL18A;RPS19;RPL36;RPL14;RPS3;RPLP2;RPL13;RPL38;RPL37;RPS2;RPS11;RPS27A;RPL18;RPS13;RPL19;RPS8;RPS5;RPL13A;RPSA;RPL23A;RPS28;RPL27A;RPL37A;RPS20;RPL29	Reactome_2016	RPL8;RPL13	rs12719778;rs12920022	M19	Whole_Blood
Selenoamino acid metabolism R-HSA-2408522	39/111	2.94906e-75	7.70969e-74	467.859	80290.4	RPL4;RPL3;RPL32;RPL10;RPLP1;RPL12;RPLP0;RPL8;RPL10A;RPS15;RPS4X;RPS14;RPL7A;RPS16;RPL18A;RPS19;RPL36;RPL14;RPS3;RPLP2;RPL13;RPL38;RPL37;RPS2;RPS11;RPS27A;RPL18;RPS13;RPL19;RPS8;RPS5;RPL13A;RPSA;RPL23A;RPS28;RPL27A;RPL37A;RPS20;RPL29	Reactome_2016	RPL8;RPL13	rs12719778;rs12920022	M19	Whole_Blood
Cap-dependent Translation Initiation R-HSA-72737	39/114	1.04686e-74	2.3947e-73	449.077	76498.2	RPL4;RPL3;RPL32;RPL10;RPLP1;RPL12;RPLP0;RPL8;RPL10A;RPS15;RPS4X;RPS14;RPL7A;RPS16;RPL18A;RPS19;RPL36;RPL14;RPS3;RPLP2;RPL13;RPL38;RPL37;RPS2;RPS11;RPS27A;RPL18;RPS13;RPL19;RPS8;RPS5;RPL13A;RPSA;RPL23A;RPS28;RPL27A;RPL37A;RPS20;RPL29	Reactome_2016	RPL8;RPL13	rs12719778;rs12920022	M19	Whole_Blood
Eukaryotic Translation Initiation R-HSA-72613	39/114	1.04686e-74	2.3947e-73	449.077	76498.2	RPL4;RPL3;RPL32;RPL10;RPLP1;RPL12;RPLP0;RPL8;RPL10A;RPS15;RPS4X;RPS14;RPL7A;RPS16;RPL18A;RPS19;RPL36;RPL14;RPS3;RPLP2;RPL13;RPL38;RPL37;RPS2;RPS11;RPS27A;RPL18;RPS13;RPL19;RPS8;RPS5;RPL13A;RPSA;RPL23A;RPS28;RPL27A;RPL37A;RPS20;RPL29	Reactome_2016	RPL8;RPL13	rs12719778;rs12920022	M19	Whole_Blood
Influenza Viral RNA Transcription and Replication R-HSA-168273	39/128	2.34985e-72	5.05909e-71	378.169	62372	RPL4;RPL3;RPL32;RPL10;RPLP1;RPL12;RPLP0;RPL8;RPL10A;RPS15;RPS4X;RPS14;RPL7A;RPS16;RPL18A;RPS19;RPL36;RPL14;RPS3;RPLP2;RPL13;RPL38;RPL37;RPS2;RPS11;RPS27A;RPL18;RPS13;RPL19;RPS8;RPS5;RPL13A;RPSA;RPL23A;RPS28;RPL27A;RPL37A;RPS20;RPL29	Reactome_2016	RPL8;RPL13	rs12719778;rs12920022	M19	Whole_Blood
Translation R-HSA-72766	40/151	1.39106e-71	2.82849e-70	324.767	52986.8	RPL4;RPL3;RPL32;RPL10;RPLP1;RPL12;RPLP0;RPL8;RPL10A;RPS15;RPS4X;RPS14;RPL7A;RPS16;RPL18A;RPS19;RPL36;RPL14;RPS3;RPLP2;RPL13;RPL38;RPL37;RPS2;RPS11;RPS27A;RPL18;RPS13;RPL19;RPS8;RPS5;RPL13A;RPSA;RPL23A;EEF1G;RPS28;RPL27A;RPL37A;RPS20;RPL29	Reactome_2016	RPL8;RPL13	rs12719778;rs12920022	M19	Whole_Blood
Influenza Life Cycle R-HSA-168255	39/136	3.79371e-71	7.30788e-70	346.84	56240.1	RPL4;RPL3;RPL32;RPL10;RPLP1;RPL12;RPLP0;RPL8;RPL10A;RPS15;RPS4X;RPS14;RPL7A;RPS16;RPL18A;RPS19;RPL36;RPL14;RPS3;RPLP2;RPL13;RPL38;RPL37;RPS2;RPS11;RPS27A;RPL18;RPS13;RPL19;RPS8;RPS5;RPL13A;RPSA;RPL23A;RPS28;RPL27A;RPL37A;RPS20;RPL29	Reactome_2016	RPL8;RPL13	rs12719778;rs12920022	M19	Whole_Blood
Major pathway of rRNA processing in the nucleolus R-HSA-6791226	40/166	1.06226e-69	1.94393e-68	285.887	45404.1	RPL4;RPL3;RPL32;RPL10;RPLP1;RPL12;RPLP0;RPL8;RPL10A;RPS15;RPS4X;RPS14;RPL7A;FBL;RPS16;RPL18A;RPS19;RPL36;RPL14;RPS3;RPLP2;RPL13;RPL38;RPL37;RPS2;RPS11;RPS27A;RPL18;RPS13;RPL19;RPS8;RPS5;RPL13A;RPSA;RPL23A;RPS28;RPL27A;RPL37A;RPS20;RPL29	Reactome_2016	RPL8;RPL13	rs12719778;rs12920022	M19	Whole_Blood
Influenza Infection R-HSA-168254	39/147	1.28509e-69	2.23972e-68	311.341	49387.2	RPL4;RPL3;RPL32;RPL10;RPLP1;RPL12;RPLP0;RPL8;RPL10A;RPS15;RPS4X;RPS14;RPL7A;RPS16;RPL18A;RPS19;RPL36;RPL14;RPS3;RPLP2;RPL13;RPL38;RPL37;RPS2;RPS11;RPS27A;RPL18;RPS13;RPL19;RPS8;RPS5;RPL13A;RPSA;RPL23A;RPS28;RPL27A;RPL37A;RPS20;RPL29	Reactome_2016	RPL8;RPL13	rs12719778;rs12920022	M19	Whole_Blood
rRNA processing R-HSA-72312	40/180	4.11596e-68	6.84746e-67	257.117	39894.5	RPL4;RPL3;RPL32;RPL10;RPLP1;RPL12;RPLP0;RPL8;RPL10A;RPS15;RPS4X;RPS14;RPL7A;FBL;RPS16;RPL18A;RPS19;RPL36;RPL14;RPS3;RPLP2;RPL13;RPL38;RPL37;RPS2;RPS11;RPS27A;RPL18;RPS13;RPL19;RPS8;RPS5;RPL13A;RPSA;RPL23A;RPS28;RPL27A;RPL37A;RPS20;RPL29	Reactome_2016	RPL8;RPL13	rs12719778;rs12920022	M19	Whole_Blood
L13a-mediated translational silencing of Ceruloplasmin expression R-HSA-156827	32/106	5.08645e-57	9.94975e-55	252.591	32741.1	EIF4A2;RPL4;RPL5;RPL3;RPL32;RPL31;RPL10A;RPL6;RPL7;RPS15;RPL7A;RPL18A;RPL14;RPL35;RPL13;RPL15;RPS11;RPS27A;RPS10;RPL17;RPL19;RPS8;RPL23;RPS5;RPL22;RPL35A;RPL24;EIF3H;RPS20;EIF3E;FAU;RPL29	Reactome_2016	RPL13	rs12920022	M13	Colon_Transverse
3' -UTR-mediated translational regulation R-HSA-157279	32/106	5.08645e-57	9.94975e-55	252.591	32741.1	EIF4A2;RPL4;RPL5;RPL3;RPL32;RPL31;RPL10A;RPL6;RPL7;RPS15;RPL7A;RPL18A;RPL14;RPL35;RPL13;RPL15;RPS11;RPS27A;RPS10;RPL17;RPL19;RPS8;RPL23;RPS5;RPL22;RPL35A;RPL24;EIF3H;RPS20;EIF3E;FAU;RPL29	Reactome_2016	RPL13	rs12920022	M13	Colon_Transverse
GTP hydrolysis and joining of the 60S ribosomal subunit R-HSA-72706	32/107	7.24497e-57	9.94975e-55	249.211	32214.8	EIF4A2;RPL4;RPL5;RPL3;RPL32;RPL31;RPL10A;RPL6;RPL7;RPS15;RPL7A;RPL18A;RPL14;RPL35;RPL13;RPL15;RPS11;RPS27A;RPS10;RPL17;RPL19;RPS8;RPL23;RPS5;RPL22;RPL35A;RPL24;EIF3H;RPS20;EIF3E;FAU;RPL29	Reactome_2016	RPL13	rs12920022	M13	Colon_Transverse
Formation of a pool of free 40S subunits R-HSA-72689	31/96	3.26142e-56	3.35926e-54	270.742	34590.8	RPL4;RPL5;RPL3;RPL32;RPL31;RPL10A;RPL6;RPL7;RPS15;RPL7A;RPL18A;RPL14;RPL35;RPL13;RPL15;RPS11;RPS27A;RPS10;RPL17;RPL19;RPS8;RPL23;RPS5;RPL22;RPL35A;RPL24;EIF3H;RPS20;EIF3E;FAU;RPL29	Reactome_2016	RPL13	rs12920022	M13	Colon_Transverse
Peptide chain elongation R-HSA-156902	30/84	6.80696e-56	4.56322e-54	306.79	38970.6	RPL4;RPL5;RPL3;RPL32;RPL31;RPL10A;RPL6;RPL7;RPS15;RPL7A;RPL18A;RPL14;RPL35;RPL13;RPL15;RPS11;RPS27A;RPS10;RPL17;RPL19;RPS8;RPL23;RPS5;RPL22;RPL35A;EEF1A1;RPL24;RPS20;FAU;RPL29	Reactome_2016	RPL13	rs12920022	M13	Colon_Transverse
Cap-dependent Translation Initiation R-HSA-72737	32/114	7.75304e-56	4.56322e-54	227.857	28914.2	EIF4A2;RPL4;RPL5;RPL3;RPL32;RPL31;RPL10A;RPL6;RPL7;RPS15;RPL7A;RPL18A;RPL14;RPL35;RPL13;RPL15;RPS11;RPS27A;RPS10;RPL17;RPL19;RPS8;RPL23;RPS5;RPL22;RPL35A;RPL24;EIF3H;RPS20;EIF3E;FAU;RPL29	Reactome_2016	RPL13	rs12920022	M13	Colon_Transverse
Eukaryotic Translation Initiation R-HSA-72613	32/114	7.75304e-56	4.56322e-54	227.857	28914.2	EIF4A2;RPL4;RPL5;RPL3;RPL32;RPL31;RPL10A;RPL6;RPL7;RPS15;RPL7A;RPL18A;RPL14;RPL35;RPL13;RPL15;RPS11;RPS27A;RPS10;RPL17;RPL19;RPS8;RPL23;RPS5;RPL22;RPL35A;RPL24;EIF3H;RPS20;EIF3E;FAU;RPL29	Reactome_2016	RPL13	rs12920022	M13	Colon_Transverse
Eukaryotic Translation Elongation R-HSA-156842	30/89	5.59584e-55	2.88186e-53	280.72	35067.6	RPL4;RPL5;RPL3;RPL32;RPL31;RPL10A;RPL6;RPL7;RPS15;RPL7A;RPL18A;RPL14;RPL35;RPL13;RPL15;RPS11;RPS27A;RPS10;RPL17;RPL19;RPS8;RPL23;RPS5;RPL22;RPL35A;EEF1A1;RPL24;RPS20;FAU;RPL29	Reactome_2016	RPL13	rs12920022	M13	Colon_Transverse
Metabolism of amino acids and derivatives R-HSA-71291	39/335	2.39934e-54	3.81809e-53	112.52	13892.2	RPL4;RPL3;RPL32;RPL10;RPLP1;RPL12;RPLP0;RPL8;RPL10A;RPS15;RPS4X;RPS14;RPL7A;RPS16;RPL18A;RPS19;RPL36;RPL14;RPS3;RPLP2;RPL13;RPL38;RPL37;RPS2;RPS11;RPS27A;RPL18;RPS13;RPL19;RPS8;RPS5;RPL13A;RPSA;RPL23A;RPS28;RPL27A;RPL37A;RPS20;RPL29	Reactome_2016	RPL8;RPL13	rs12719778;rs12920022	M19	Whole_Blood
Infectious disease R-HSA-5663205	39/348	1.14133e-53	1.74052e-52	107.715	13131	RPL4;RPL3;RPL32;RPL10;RPLP1;RPL12;RPLP0;RPL8;RPL10A;RPS15;RPS4X;RPS14;RPL7A;RPS16;RPL18A;RPS19;RPL36;RPL14;RPS3;RPLP2;RPL13;RPL38;RPL37;RPS2;RPS11;RPS27A;RPL18;RPS13;RPL19;RPS8;RPS5;RPL13A;RPSA;RPL23A;RPS28;RPL27A;RPL37A;RPS20;RPL29	Reactome_2016	RPL8;RPL13	rs12719778;rs12920022	M19	Whole_Blood
Translation R-HSA-72766	33/151	1.30502e-53	5.97408e-52	167.932	20449.2	EIF4A2;RPL4;RPL5;RPL3;RPL32;RPL31;RPL10A;RPL6;RPL7;RPS15;RPL7A;RPL18A;RPL14;RPL35;RPL13;RPL15;RPS11;RPS27A;RPS10;RPL17;RPL19;RPS8;RPL23;RPS5;RPL22;RPL35A;EEF1A1;RPL24;EIF3H;RPS20;EIF3E;FAU;RPL29	Reactome_2016	RPL13	rs12920022	M13	Colon_Transverse
Viral mRNA Translation R-HSA-192823	29/84	1.99678e-53	8.22675e-52	283.288	34375.7	RPL4;RPL5;RPL3;RPL32;RPL31;RPL10A;RPL6;RPL7;RPS15;RPL7A;RPL18A;RPL14;RPL35;RPL13;RPL15;RPS11;RPS27A;RPS10;RPL17;RPL19;RPS8;RPL23;RPS5;RPL22;RPL35A;RPL24;RPS20;FAU;RPL29	Reactome_2016	RPL13	rs12920022	M13	Colon_Transverse
Selenocysteine synthesis R-HSA-2408557	29/87	6.82334e-53	2.34268e-51	268.595	32262.7	RPL4;RPL5;RPL3;RPL32;RPL31;RPL10A;RPL6;RPL7;RPS15;RPL7A;RPL18A;RPL14;RPL35;RPL13;RPL15;RPS11;RPS27A;RPS10;RPL17;RPL19;RPS8;RPL23;RPS5;RPL22;RPL35A;RPL24;RPS20;FAU;RPL29	Reactome_2016	RPL13	rs12920022	M13	Colon_Transverse
Eukaryotic Translation Termination R-HSA-72764	29/87	6.82334e-53	2.34268e-51	268.595	32262.7	RPL4;RPL5;RPL3;RPL32;RPL31;RPL10A;RPL6;RPL7;RPS15;RPL7A;RPL18A;RPL14;RPL35;RPL13;RPL15;RPS11;RPS27A;RPS10;RPL17;RPL19;RPS8;RPL23;RPS5;RPL22;RPL35A;RPL24;RPS20;FAU;RPL29	Reactome_2016	RPL13	rs12920022	M13	Colon_Transverse
Nonsense Mediated Decay (NMD) independent of the Exon Junction Complex (EJC) R-HSA-975956	29/89	1.50433e-52	4.76758e-51	259.615	30978.9	RPL4;RPL5;RPL3;RPL32;RPL31;RPL10A;RPL6;RPL7;RPS15;RPL7A;RPL18A;RPL14;RPL35;RPL13;RPL15;RPS11;RPS27A;RPS10;RPL17;RPL19;RPS8;RPL23;RPS5;RPL22;RPL35A;RPL24;RPS20;FAU;RPL29	Reactome_2016	RPL13	rs12920022	M13	Colon_Transverse
Viral mRNA Translation R-HSA-192823	23/84	7.58432e-52	1.34622e-49	1501.49	176737	RPL32;RPL31;RPS5;RPS6;RPL35A;RPL13A;RPL23A;RPL8;RPL10A;RPS15;RPL7A;RPS16;RPL18A;RPL14;RPL36;FAU;RPL26;RPS27A;RPS10;RPL17;UBA52;RPS21;RPS24	Reactome_2016	RPL8	rs12719778	M3	Adipose_Visceral_Omentum
Peptide chain elongation R-HSA-156902	23/84	7.58432e-52	1.34622e-49	1501.49	176737	RPL32;RPL31;RPS5;RPS6;RPL35A;RPL13A;RPL23A;RPL8;RPL10A;RPS15;RPL7A;RPS16;RPL18A;RPL14;RPL36;FAU;RPL26;RPS27A;RPS10;RPL17;UBA52;RPS21;RPS24	Reactome_2016	RPL8	rs12719778	M3	Adipose_Visceral_Omentum
Selenocysteine synthesis R-HSA-2408557	23/87	1.92829e-51	1.71136e-49	1430.89	167092	RPL32;RPL31;RPS5;RPS6;RPL35A;RPL13A;RPL23A;RPL8;RPL10A;RPS15;RPL7A;RPS16;RPL18A;RPL14;RPL36;FAU;RPL26;RPS27A;RPS10;RPL17;UBA52;RPS21;RPS24	Reactome_2016	RPL8	rs12719778	M3	Adipose_Visceral_Omentum
Eukaryotic Translation Termination R-HSA-72764	23/87	1.92829e-51	1.71136e-49	1430.89	167092	RPL32;RPL31;RPS5;RPS6;RPL35A;RPL13A;RPL23A;RPL8;RPL10A;RPS15;RPL7A;RPS16;RPL18A;RPL14;RPL36;FAU;RPL26;RPS27A;RPS10;RPL17;UBA52;RPS21;RPS24	Reactome_2016	RPL8	rs12719778	M3	Adipose_Visceral_Omentum
Eukaryotic Translation Elongation R-HSA-156842	23/89	3.51891e-51	2.08202e-49	1387.39	161178	RPL32;RPL31;RPS5;RPS6;RPL35A;RPL13A;RPL23A;RPL8;RPL10A;RPS15;RPL7A;RPS16;RPL18A;RPL14;RPL36;FAU;RPL26;RPS27A;RPS10;RPL17;UBA52;RPS21;RPS24	Reactome_2016	RPL8	rs12719778	M3	Adipose_Visceral_Omentum
Nonsense Mediated Decay (NMD) independent of the Exon Junction Complex (EJC) R-HSA-975956	23/89	3.51891e-51	2.08202e-49	1387.39	161178	RPL32;RPL31;RPS5;RPS6;RPL35A;RPL13A;RPL23A;RPL8;RPL10A;RPS15;RPL7A;RPS16;RPL18A;RPL14;RPL36;FAU;RPL26;RPS27A;RPS10;RPL17;UBA52;RPS21;RPS24	Reactome_2016	RPL8	rs12719778	M3	Adipose_Visceral_Omentum
Formation of a pool of free 40S subunits R-HSA-72689	23/96	2.57042e-50	1.30357e-48	1253.91	143178	RPL32;RPL31;RPS5;RPS6;RPL35A;RPL13A;RPL23A;RPL8;RPL10A;RPS15;RPL7A;RPS16;RPL18A;RPL14;RPL36;FAU;RPL26;RPS27A;RPS10;RPL17;UBA52;RPS21;RPS24	Reactome_2016	RPL8	rs12719778	M3	Adipose_Visceral_Omentum
Nonsense-Mediated Decay (NMD) R-HSA-927802	29/106	5.81047e-50	1.59594e-48	202.125	22914.8	RPL4;RPL5;RPL3;RPL32;RPL31;RPL10A;RPL6;RPL7;RPS15;RPL7A;RPL18A;RPL14;RPL35;RPL13;RPL15;RPS11;RPS27A;RPS10;RPL17;RPL19;RPS8;RPL23;RPS5;RPL22;RPL35A;RPL24;RPS20;FAU;RPL29	Reactome_2016	RPL13	rs12920022	M13	Colon_Transverse
Nonsense Mediated Decay (NMD) enhanced by the Exon Junction Complex (EJC) R-HSA-975957	29/106	5.81047e-50	1.59594e-48	202.125	22914.8	RPL4;RPL5;RPL3;RPL32;RPL31;RPL10A;RPL6;RPL7;RPS15;RPL7A;RPL18A;RPL14;RPL35;RPL13;RPL15;RPS11;RPS27A;RPS10;RPL17;RPL19;RPS8;RPL23;RPS5;RPL22;RPL35A;RPL24;RPS20;FAU;RPL29	Reactome_2016	RPL13	rs12920022	M13	Colon_Transverse
SRP-dependent cotranslational protein targeting to membrane R-HSA-1799339	29/107	7.95671e-50	2.04885e-48	199.523	22557.1	RPL4;RPL5;RPL3;RPL32;RPL31;RPL10A;RPL6;RPL7;RPS15;RPL7A;RPL18A;RPL14;RPL35;RPL13;RPL15;RPS11;RPS27A;RPS10;RPL17;RPL19;RPS8;RPL23;RPS5;RPL22;RPL35A;RPL24;RPS20;FAU;RPL29	Reactome_2016	RPL13	rs12920022	M13	Colon_Transverse
Selenoamino acid metabolism R-HSA-2408522	29/111	2.7053e-49	6.55637e-48	189.752	21220.3	RPL4;RPL5;RPL3;RPL32;RPL31;RPL10A;RPL6;RPL7;RPS15;RPL7A;RPL18A;RPL14;RPL35;RPL13;RPL15;RPS11;RPS27A;RPS10;RPL17;RPL19;RPS8;RPL23;RPS5;RPL22;RPL35A;RPL24;RPS20;FAU;RPL29	Reactome_2016	RPL13	rs12920022	M13	Colon_Transverse
Nonsense-Mediated Decay (NMD) R-HSA-927802	23/106	3.35902e-49	1.08405e-47	1102.28	123031	RPL32;RPL31;RPS5;RPS6;RPL35A;RPL13A;RPL23A;RPL8;RPL10A;RPS15;RPL7A;RPS16;RPL18A;RPL14;RPL36;FAU;RPL26;RPS27A;RPS10;RPL17;UBA52;RPS21;RPS24	Reactome_2016	RPL8	rs12719778	M3	Adipose_Visceral_Omentum
Nonsense Mediated Decay (NMD) enhanced by the Exon Junction Complex (EJC) R-HSA-975957	23/106	3.35902e-49	1.08405e-47	1102.28	123031	RPL32;RPL31;RPS5;RPS6;RPL35A;RPL13A;RPL23A;RPL8;RPL10A;RPS15;RPL7A;RPS16;RPL18A;RPL14;RPL36;FAU;RPL26;RPS27A;RPS10;RPL17;UBA52;RPS21;RPS24	Reactome_2016	RPL8	rs12719778	M3	Adipose_Visceral_Omentum
L13a-mediated translational silencing of Ceruloplasmin expression R-HSA-156827	23/106	3.35902e-49	1.08405e-47	1102.28	123031	RPL32;RPL31;RPS5;RPS6;RPL35A;RPL13A;RPL23A;RPL8;RPL10A;RPS15;RPL7A;RPS16;RPL18A;RPL14;RPL36;FAU;RPL26;RPS27A;RPS10;RPL17;UBA52;RPS21;RPS24	Reactome_2016	RPL8	rs12719778	M3	Adipose_Visceral_Omentum
3' -UTR-mediated translational regulation R-HSA-157279	23/106	3.35902e-49	1.08405e-47	1102.28	123031	RPL32;RPL31;RPS5;RPS6;RPL35A;RPL13A;RPL23A;RPL8;RPL10A;RPS15;RPL7A;RPS16;RPL18A;RPL14;RPL36;FAU;RPL26;RPS27A;RPS10;RPL17;UBA52;RPS21;RPS24	Reactome_2016	RPL8	rs12719778	M3	Adipose_Visceral_Omentum
SRP-dependent cotranslational protein targeting to membrane R-HSA-1799339	23/107	4.27784e-49	1.16818e-47	1089.1	121297	RPL32;RPL31;RPS5;RPS6;RPL35A;RPL13A;RPL23A;RPL8;RPL10A;RPS15;RPL7A;RPS16;RPL18A;RPL14;RPL36;FAU;RPL26;RPS27A;RPS10;RPL17;UBA52;RPS21;RPS24	Reactome_2016	RPL8	rs12719778	M3	Adipose_Visceral_Omentum
GTP hydrolysis and joining of the 60S ribosomal subunit R-HSA-72706	23/107	4.27784e-49	1.16818e-47	1089.1	121297	RPL32;RPL31;RPS5;RPS6;RPL35A;RPL13A;RPL23A;RPL8;RPL10A;RPS15;RPL7A;RPS16;RPL18A;RPL14;RPL36;FAU;RPL26;RPS27A;RPS10;RPL17;UBA52;RPS21;RPS24	Reactome_2016	RPL8	rs12719778	M3	Adipose_Visceral_Omentum
Selenoamino acid metabolism R-HSA-2408522	23/111	1.09773e-48	2.78353e-47	1039.39	114781	RPL32;RPL31;RPS5;RPS6;RPL35A;RPL13A;RPL23A;RPL8;RPL10A;RPS15;RPL7A;RPS16;RPL18A;RPL14;RPL36;FAU;RPL26;RPS27A;RPS10;RPL17;UBA52;RPS21;RPS24	Reactome_2016	RPL8	rs12719778	M3	Adipose_Visceral_Omentum
Cap-dependent Translation Initiation R-HSA-72737	23/114	2.1714e-48	4.8178e-47	1004.97	110295	RPL32;RPL31;RPS5;RPS6;RPL35A;RPL13A;RPL23A;RPL8;RPL10A;RPS15;RPL7A;RPS16;RPL18A;RPL14;RPL36;FAU;RPL26;RPS27A;RPS10;RPL17;UBA52;RPS21;RPS24	Reactome_2016	RPL8	rs12719778	M3	Adipose_Visceral_Omentum
Eukaryotic Translation Initiation R-HSA-72613	23/114	2.1714e-48	4.8178e-47	1004.97	110295	RPL32;RPL31;RPS5;RPS6;RPL35A;RPL13A;RPL23A;RPL8;RPL10A;RPS15;RPL7A;RPS16;RPL18A;RPL14;RPL36;FAU;RPL26;RPS27A;RPS10;RPL17;UBA52;RPS21;RPS24	Reactome_2016	RPL8	rs12719778	M3	Adipose_Visceral_Omentum
Influenza Viral RNA Transcription and Replication R-HSA-168273	29/128	2.92469e-47	6.69429e-46	157.034	16825.9	RPL4;RPL5;RPL3;RPL32;RPL31;RPL10A;RPL6;RPL7;RPS15;RPL7A;RPL18A;RPL14;RPL35;RPL13;RPL15;RPS11;RPS27A;RPS10;RPL17;RPL19;RPS8;RPL23;RPS5;RPL22;RPL35A;RPL24;RPS20;FAU;RPL29	Reactome_2016	RPL13	rs12920022	M13	Colon_Transverse
Influenza Viral RNA Transcription and Replication R-HSA-168273	23/128	4.10315e-47	8.56834e-46	870.364	92963.3	RPL32;RPL31;RPS5;RPS6;RPL35A;RPL13A;RPL23A;RPL8;RPL10A;RPS15;RPL7A;RPS16;RPL18A;RPL14;RPL36;FAU;RPL26;RPS27A;RPS10;RPL17;UBA52;RPS21;RPS24	Reactome_2016	RPL8	rs12719778	M3	Adipose_Visceral_Omentum
Influenza Life Cycle R-HSA-168255	23/136	1.88366e-46	3.71499e-45	808.419	85115	RPL32;RPL31;RPS5;RPS6;RPL35A;RPL13A;RPL23A;RPL8;RPL10A;RPS15;RPL7A;RPS16;RPL18A;RPL14;RPL36;FAU;RPL26;RPS27A;RPS10;RPL17;UBA52;RPS21;RPS24	Reactome_2016	RPL8	rs12719778	M3	Adipose_Visceral_Omentum
Influenza Life Cycle R-HSA-168255	29/136	2.08183e-46	4.51428e-45	145.234	15276.6	RPL4;RPL5;RPL3;RPL32;RPL31;RPL10A;RPL6;RPL7;RPS15;RPL7A;RPL18A;RPL14;RPL35;RPL13;RPL15;RPS11;RPS27A;RPS10;RPL17;RPL19;RPS8;RPL23;RPS5;RPL22;RPL35A;RPL24;RPS20;FAU;RPL29	Reactome_2016	RPL13	rs12920022	M13	Colon_Transverse
Influenza Infection R-HSA-168254	23/147	1.31399e-45	2.45508e-44	736.297	76091.3	RPL32;RPL31;RPS5;RPS6;RPL35A;RPL13A;RPL23A;RPL8;RPL10A;RPS15;RPL7A;RPS16;RPL18A;RPL14;RPL36;FAU;RPL26;RPS27A;RPS10;RPL17;UBA52;RPS21;RPS24	Reactome_2016	RPL8	rs12719778	M3	Adipose_Visceral_Omentum
Translation R-HSA-72766	23/151	2.56107e-45	4.54591e-44	713.144	73222.7	RPL32;RPL31;RPS5;RPS6;RPL35A;RPL13A;RPL23A;RPL8;RPL10A;RPS15;RPL7A;RPS16;RPL18A;RPL14;RPL36;FAU;RPL26;RPS27A;RPS10;RPL17;UBA52;RPS21;RPS24	Reactome_2016	RPL8	rs12719778	M3	Adipose_Visceral_Omentum
Influenza Infection R-HSA-168254	29/147	2.52313e-45	5.19765e-44	131.623	13516.4	RPL4;RPL5;RPL3;RPL32;RPL31;RPL10A;RPL6;RPL7;RPS15;RPL7A;RPL18A;RPL14;RPL35;RPL13;RPL15;RPS11;RPS27A;RPS10;RPL17;RPL19;RPS8;RPL23;RPS5;RPL22;RPL35A;RPL24;RPS20;FAU;RPL29	Reactome_2016	RPL13	rs12920022	M13	Colon_Transverse
Viral mRNA Translation R-HSA-192823	23/84	7.1057e-45	2.34488e-43	375.089	38129.8	RPL32;RPS8;RPS5;RPL13A;RPL8;RPL10A;RPS15;RPL7A;RPS17;RPS16;RPL18A;RPL37A;RPS3;RPL36;RPL13;RPL35;RPL27;RPS2;FAU;RPS11;RPL29;RPS10;RPL19	Reactome_2016	RPL8;RPL13	rs12719778;rs12920022	M3	Pancreas
Peptide chain elongation R-HSA-156902	23/84	7.1057e-45	2.34488e-43	375.089	38129.8	RPL32;RPS8;RPS5;RPL13A;RPL8;RPL10A;RPS15;RPL7A;RPS17;RPS16;RPL18A;RPL37A;RPS3;RPL36;RPL13;RPL35;RPL27;RPS2;FAU;RPS11;RPL29;RPS10;RPL19	Reactome_2016	RPL8;RPL13	rs12719778;rs12920022	M3	Pancreas
Selenocysteine synthesis R-HSA-2408557	23/87	1.80267e-44	2.97441e-43	357.452	36004.2	RPL32;RPS8;RPS5;RPL13A;RPL8;RPL10A;RPS15;RPL7A;RPS17;RPS16;RPL18A;RPL37A;RPS3;RPL36;RPL13;RPL35;RPL27;RPS2;FAU;RPS11;RPL29;RPS10;RPL19	Reactome_2016	RPL8;RPL13	rs12719778;rs12920022	M3	Pancreas
Eukaryotic Translation Termination R-HSA-72764	23/87	1.80267e-44	2.97441e-43	357.452	36004.2	RPL32;RPS8;RPS5;RPL13A;RPL8;RPL10A;RPS15;RPL7A;RPS17;RPS16;RPL18A;RPL37A;RPS3;RPL36;RPL13;RPL35;RPL27;RPS2;FAU;RPS11;RPL29;RPS10;RPL19	Reactome_2016	RPL8;RPL13	rs12719778;rs12920022	M3	Pancreas
Eukaryotic Translation Elongation R-HSA-156842	23/89	3.28489e-44	3.61338e-43	346.586	34701.7	RPL32;RPS8;RPS5;RPL13A;RPL8;RPL10A;RPS15;RPL7A;RPS17;RPS16;RPL18A;RPL37A;RPS3;RPL36;RPL13;RPL35;RPL27;RPS2;FAU;RPS11;RPL29;RPS10;RPL19	Reactome_2016	RPL8;RPL13	rs12719778;rs12920022	M3	Pancreas
Nonsense Mediated Decay (NMD) independent of the Exon Junction Complex (EJC) R-HSA-975956	23/89	3.28489e-44	3.61338e-43	346.586	34701.7	RPL32;RPS8;RPS5;RPL13A;RPL8;RPL10A;RPS15;RPL7A;RPS17;RPS16;RPL18A;RPL37A;RPS3;RPL36;RPL13;RPL35;RPL27;RPS2;FAU;RPS11;RPL29;RPS10;RPL19	Reactome_2016	RPL8;RPL13	rs12719778;rs12920022	M3	Pancreas
Major pathway of rRNA processing in the nucleolus R-HSA-6791226	23/166	2.66504e-44	4.50519e-43	637.856	63998.3	RPL32;RPL31;RPS5;RPS6;RPL35A;RPL13A;RPL23A;RPL8;RPL10A;RPS15;RPL7A;RPS16;RPL18A;RPL14;RPL36;FAU;RPL26;RPS27A;RPS10;RPL17;UBA52;RPS21;RPS24	Reactome_2016	RPL8	rs12719778	M3	Adipose_Visceral_Omentum
Formation of a pool of free 40S subunits R-HSA-72689	23/96	2.3873e-43	2.25088e-42	313.241	30741.8	RPL32;RPS8;RPS5;RPL13A;RPL8;RPL10A;RPS15;RPL7A;RPS17;RPS16;RPL18A;RPL37A;RPS3;RPL36;RPL13;RPL35;RPL27;RPS2;FAU;RPS11;RPL29;RPS10;RPL19	Reactome_2016	RPL8;RPL13	rs12719778;rs12920022	M3	Pancreas
Major pathway of rRNA processing in the nucleolus R-HSA-6791226	29/166	1.18813e-43	2.331e-42	113.26	11194.4	RPL4;RPL5;RPL3;RPL32;RPL31;RPL10A;RPL6;RPL7;RPS15;RPL7A;RPL18A;RPL14;RPL35;RPL13;RPL15;RPS11;RPS27A;RPS10;RPL17;RPL19;RPS8;RPL23;RPS5;RPL22;RPL35A;RPL24;RPS20;FAU;RPL29	Reactome_2016	RPL13	rs12920022	M13	Colon_Transverse
rRNA processing R-HSA-72312	23/180	1.94778e-43	3.14301e-42	580.567	57095.5	RPL32;RPL31;RPS5;RPS6;RPL35A;RPL13A;RPL23A;RPL8;RPL10A;RPS15;RPL7A;RPS16;RPL18A;RPL14;RPL36;FAU;RPL26;RPS27A;RPS10;RPL17;UBA52;RPS21;RPS24	Reactome_2016	RPL8	rs12719778	M3	Adipose_Visceral_Omentum
Nonsense-Mediated Decay (NMD) R-HSA-927802	23/106	3.09714e-42	1.85828e-41	275.363	26318.6	RPL32;RPS8;RPS5;RPL13A;RPL8;RPL10A;RPS15;RPL7A;RPS17;RPS16;RPL18A;RPL37A;RPS3;RPL36;RPL13;RPL35;RPL27;RPS2;FAU;RPS11;RPL29;RPS10;RPL19	Reactome_2016	RPL8;RPL13	rs12719778;rs12920022	M3	Pancreas
Nonsense Mediated Decay (NMD) enhanced by the Exon Junction Complex (EJC) R-HSA-975957	23/106	3.09714e-42	1.85828e-41	275.363	26318.6	RPL32;RPS8;RPS5;RPL13A;RPL8;RPL10A;RPS15;RPL7A;RPS17;RPS16;RPL18A;RPL37A;RPS3;RPL36;RPL13;RPL35;RPL27;RPS2;FAU;RPS11;RPL29;RPS10;RPL19	Reactome_2016	RPL8;RPL13	rs12719778;rs12920022	M3	Pancreas
L13a-mediated translational silencing of Ceruloplasmin expression R-HSA-156827	23/106	3.09714e-42	1.85828e-41	275.363	26318.6	RPL32;RPS8;RPS5;RPL13A;RPL8;RPL10A;RPS15;RPL7A;RPS17;RPS16;RPL18A;RPL37A;RPS3;RPL36;RPL13;RPL35;RPL27;RPS2;FAU;RPS11;RPL29;RPS10;RPL19	Reactome_2016	RPL8;RPL13	rs12719778;rs12920022	M3	Pancreas
3' -UTR-mediated translational regulation R-HSA-157279	23/106	3.09714e-42	1.85828e-41	275.363	26318.6	RPL32;RPS8;RPS5;RPL13A;RPL8;RPL10A;RPS15;RPL7A;RPS17;RPS16;RPL18A;RPL37A;RPS3;RPL36;RPL13;RPL35;RPL27;RPS2;FAU;RPS11;RPL29;RPS10;RPL19	Reactome_2016	RPL8;RPL13	rs12719778;rs12920022	M3	Pancreas
SRP-dependent cotranslational protein targeting to membrane R-HSA-1799339	23/107	3.94145e-42	2.00104e-41	272.071	25938.4	RPL32;RPS8;RPS5;RPL13A;RPL8;RPL10A;RPS15;RPL7A;RPS17;RPS16;RPL18A;RPL37A;RPS3;RPL36;RPL13;RPL35;RPL27;RPS2;FAU;RPS11;RPL29;RPS10;RPL19	Reactome_2016	RPL8;RPL13	rs12719778;rs12920022	M3	Pancreas
GTP hydrolysis and joining of the 60S ribosomal subunit R-HSA-72706	23/107	3.94145e-42	2.00104e-41	272.071	25938.4	RPL32;RPS8;RPS5;RPL13A;RPL8;RPL10A;RPS15;RPL7A;RPS17;RPS16;RPL18A;RPL37A;RPS3;RPL36;RPL13;RPL35;RPL27;RPS2;FAU;RPS11;RPL29;RPS10;RPL19	Reactome_2016	RPL8;RPL13	rs12719778;rs12920022	M3	Pancreas
rRNA processing R-HSA-72312	29/180	1.50233e-42	2.81345e-41	102.686	9888.83	RPL4;RPL5;RPL3;RPL32;RPL31;RPL10A;RPL6;RPL7;RPS15;RPL7A;RPL18A;RPL14;RPL35;RPL13;RPL15;RPS11;RPS27A;RPS10;RPL17;RPL19;RPS8;RPL23;RPS5;RPL22;RPL35A;RPL24;RPS20;FAU;RPL29	Reactome_2016	RPL13	rs12920022	M13	Colon_Transverse
Selenoamino acid metabolism R-HSA-2408522	23/111	1.00848e-41	4.75424e-41	259.652	24510.5	RPL32;RPS8;RPS5;RPL13A;RPL8;RPL10A;RPS15;RPL7A;RPS17;RPS16;RPL18A;RPL37A;RPS3;RPL36;RPL13;RPL35;RPL27;RPS2;FAU;RPS11;RPL29;RPS10;RPL19	Reactome_2016	RPL8;RPL13	rs12719778;rs12920022	M3	Pancreas
Cap-dependent Translation Initiation R-HSA-72737	23/114	1.9905e-41	8.21083e-41	251.054	23528.2	RPL32;RPS8;RPS5;RPL13A;RPL8;RPL10A;RPS15;RPL7A;RPS17;RPS16;RPL18A;RPL37A;RPS3;RPL36;RPL13;RPL35;RPL27;RPS2;FAU;RPS11;RPL29;RPS10;RPL19	Reactome_2016	RPL8;RPL13	rs12719778;rs12920022	M3	Pancreas
Eukaryotic Translation Initiation R-HSA-72613	23/114	1.9905e-41	8.21083e-41	251.054	23528.2	RPL32;RPS8;RPS5;RPL13A;RPL8;RPL10A;RPS15;RPL7A;RPS17;RPS16;RPL18A;RPL37A;RPS3;RPL36;RPL13;RPL35;RPL27;RPS2;FAU;RPS11;RPL29;RPS10;RPL19	Reactome_2016	RPL8;RPL13	rs12719778;rs12920022	M3	Pancreas
Disease R-HSA-1643685	39/725	6.46637e-41	9.46677e-40	47.587	4403.67	RPL4;RPL3;RPL32;RPL10;RPLP1;RPL12;RPLP0;RPL8;RPL10A;RPS15;RPS4X;RPS14;RPL7A;RPS16;RPL18A;RPS19;RPL36;RPL14;RPS3;RPLP2;RPL13;RPL38;RPL37;RPS2;RPS11;RPS27A;RPL18;RPS13;RPL19;RPS8;RPS5;RPL13A;RPSA;RPL23A;RPS28;RPL27A;RPL37A;RPS20;RPL29	Reactome_2016	RPL8;RPL13	rs12719778;rs12920022	M19	Whole_Blood
Influenza Viral RNA Transcription and Replication R-HSA-168273	23/128	3.72325e-40	1.4455e-39	217.427	19739.9	RPL32;RPS8;RPS5;RPL13A;RPL8;RPL10A;RPS15;RPL7A;RPS17;RPS16;RPL18A;RPL37A;RPS3;RPL36;RPL13;RPL35;RPL27;RPS2;FAU;RPS11;RPL29;RPS10;RPL19	Reactome_2016	RPL8;RPL13	rs12719778;rs12920022	M3	Pancreas
Influenza Life Cycle R-HSA-168255	23/136	1.69935e-39	6.23095e-39	201.952	18028.4	RPL32;RPS8;RPS5;RPL13A;RPL8;RPL10A;RPS15;RPL7A;RPS17;RPS16;RPL18A;RPL37A;RPS3;RPL36;RPL13;RPL35;RPL27;RPS2;FAU;RPS11;RPL29;RPS10;RPL19	Reactome_2016	RPL8;RPL13	rs12719778;rs12920022	M3	Pancreas
Influenza Infection R-HSA-168254	23/147	1.17598e-38	4.08499e-38	183.935	16064.2	RPL32;RPS8;RPS5;RPL13A;RPL8;RPL10A;RPS15;RPL7A;RPS17;RPS16;RPL18A;RPL37A;RPS3;RPL36;RPL13;RPL35;RPL27;RPS2;FAU;RPS11;RPL29;RPS10;RPL19	Reactome_2016	RPL8;RPL13	rs12719778;rs12920022	M3	Pancreas
Translation R-HSA-72766	23/151	2.28543e-38	7.54193e-38	178.151	15440.7	RPL32;RPS8;RPS5;RPL13A;RPL8;RPL10A;RPS15;RPL7A;RPS17;RPS16;RPL18A;RPL37A;RPS3;RPL36;RPL13;RPL35;RPL27;RPS2;FAU;RPS11;RPL29;RPS10;RPL19	Reactome_2016	RPL8;RPL13	rs12719778;rs12920022	M3	Pancreas
Major pathway of rRNA processing in the nucleolus R-HSA-6791226	23/166	2.35242e-37	7.39333e-37	159.343	13439.1	RPL32;RPS8;RPS5;RPL13A;RPL8;RPL10A;RPS15;RPL7A;RPS17;RPS16;RPL18A;RPL37A;RPS3;RPL36;RPL13;RPL35;RPL27;RPS2;FAU;RPS11;RPL29;RPS10;RPL19	Reactome_2016	RPL8;RPL13	rs12719778;rs12920022	M3	Pancreas
rRNA processing R-HSA-72312	23/180	1.70188e-36	5.10564e-36	145.032	11945	RPL32;RPS8;RPS5;RPL13A;RPL8;RPL10A;RPS15;RPL7A;RPS17;RPS16;RPL18A;RPL37A;RPS3;RPL36;RPL13;RPL35;RPL27;RPS2;FAU;RPS11;RPL29;RPS10;RPL19	Reactome_2016	RPL8;RPL13	rs12719778;rs12920022	M3	Pancreas
Metabolism of amino acids and derivatives R-HSA-71291	23/335	6.03286e-37	9.31159e-36	289.859	24173.8	RPL32;RPL31;RPS5;RPS6;RPL35A;RPL13A;RPL23A;RPL8;RPL10A;RPS15;RPL7A;RPS16;RPL18A;RPL14;RPL36;FAU;RPL26;RPS27A;RPS10;RPL17;UBA52;RPS21;RPS24	Reactome_2016	RPL8	rs12719778	M3	Adipose_Visceral_Omentum
Infectious disease R-HSA-5663205	23/348	1.48693e-36	2.19941e-35	278.081	22940.6	RPL32;RPL31;RPS5;RPS6;RPL35A;RPL13A;RPL23A;RPL8;RPL10A;RPS15;RPL7A;RPS16;RPL18A;RPL14;RPL36;FAU;RPL26;RPS27A;RPS10;RPL17;UBA52;RPS21;RPS24	Reactome_2016	RPL8	rs12719778	M3	Adipose_Visceral_Omentum
Metabolism of proteins R-HSA-392499	40/1074	8.61189e-36	1.21229e-34	33.2407	2683.85	RPL4;RPL3;RPL32;RPL10;RPLP1;RPL12;RPLP0;RPL8;RPL10A;RPS15;RPS4X;RPS14;RPL7A;RPS16;RPL18A;RPS19;RPL36;RPL14;RPS3;RPLP2;RPL13;RPL38;RPL37;RPS2;RPS11;RPS27A;RPL18;RPS13;RPL19;RPS8;RPS5;RPL13A;RPSA;RPL23A;EEF1G;RPS28;RPL27A;RPL37A;RPS20;RPL29	Reactome_2016	RPL8;RPL13	rs12719778;rs12920022	M19	Whole_Blood
Infectious disease R-HSA-5663205	30/348	1.46027e-35	2.61579e-34	51.4046	4123.26	RPL4;RPL5;RPL3;RPL32;RPL31;RPL10A;RPL6;RPL7;RPS15;RPL7A;RPL18A;RPL14;RPL35;RPL13;RPL15;RPS11;RPS27A;RPS10;RPL17;RPL19;NPM1;RPS8;RPL23;RPS5;RPL22;RPL35A;RPL24;RPS20;FAU;RPL29	Reactome_2016	RPL13	rs12920022	M13	Colon_Transverse
Metabolism of amino acids and derivatives R-HSA-71291	29/335	2.35911e-34	4.04981e-33	50.2749	3892.76	RPL4;RPL5;RPL3;RPL32;RPL31;RPL10A;RPL6;RPL7;RPS15;RPL7A;RPL18A;RPL14;RPL35;RPL13;RPL15;RPS11;RPS27A;RPS10;RPL17;RPL19;RPS8;RPL23;RPS5;RPL22;RPL35A;RPL24;RPS20;FAU;RPL29	Reactome_2016	RPL13	rs12920022	M13	Colon_Transverse
Gene Expression R-HSA-74160	44/1631	3.17643e-34	4.30582e-33	28.2659	2180.21	RPL4;SF3B5;RPL3;RPL32;RPL10;RPLP1;COX4I1;RPL12;RPLP0;RPL8;RPL10A;RPS15;RPS4X;RPS14;RPL7A;FBL;RPS16;RPL18A;RPS19;RPL36;RPL14;RPS3;RPLP2;RPL13;RPL38;RPL37;RPS2;RPS11;RPS27A;RPL18;RPS13;RPL19;RPS8;RPS5;RPL13A;RPSA;RPL23A;EEF1G;RPS28;RPL27A;RPL37A;PIN1;RPS20;RPL29	Reactome_2016	RPL8;RPL13	rs12719778;rs12920022	M19	Whole_Blood
Viral mRNA Translation R-HSA-192823	14/84	2.52952e-33	3.24388e-32	3983	298953	RPS5;RPL13A;RPL8;RPS15;RPL7A;RPL18A;RPS19;RPL13;RPL35;FAU;RPL29;RPL18;RPL28;RPL19	Reactome_2016	RPL8;RPL13	rs12719778;rs12920022	M8	Muscle_Skeletal
Peptide chain elongation R-HSA-156902	14/84	2.52952e-33	3.24388e-32	3983	298953	RPS5;RPL13A;RPL8;RPS15;RPL7A;RPL18A;RPS19;RPL13;RPL35;FAU;RPL29;RPL18;RPL28;RPL19	Reactome_2016	RPL8;RPL13	rs12719778;rs12920022	M8	Muscle_Skeletal
Selenocysteine synthesis R-HSA-2408557	14/87	4.31039e-33	3.24388e-32	3818.74	284589	RPS5;RPL13A;RPL8;RPS15;RPL7A;RPL18A;RPS19;RPL13;RPL35;FAU;RPL29;RPL18;RPL28;RPL19	Reactome_2016	RPL8;RPL13	rs12719778;rs12920022	M8	Muscle_Skeletal
Eukaryotic Translation Termination R-HSA-72764	14/87	4.31039e-33	3.24388e-32	3818.74	284589	RPS5;RPL13A;RPL8;RPS15;RPL7A;RPL18A;RPS19;RPL13;RPL35;FAU;RPL29;RPL18;RPL28;RPL19	Reactome_2016	RPL8;RPL13	rs12719778;rs12920022	M8	Muscle_Skeletal
Eukaryotic Translation Elongation R-HSA-156842	14/89	6.08227e-33	3.24388e-32	3716.53	275692	RPS5;RPL13A;RPL8;RPS15;RPL7A;RPL18A;RPS19;RPL13;RPL35;FAU;RPL29;RPL18;RPL28;RPL19	Reactome_2016	RPL8;RPL13	rs12719778;rs12920022	M8	Muscle_Skeletal
Nonsense Mediated Decay (NMD) independent of the Exon Junction Complex (EJC) R-HSA-975956	14/89	6.08227e-33	3.24388e-32	3716.53	275692	RPS5;RPL13A;RPL8;RPS15;RPL7A;RPL18A;RPS19;RPL13;RPL35;FAU;RPL29;RPL18;RPL28;RPL19	Reactome_2016	RPL8;RPL13	rs12719778;rs12920022	M8	Muscle_Skeletal
Viral mRNA Translation R-HSA-192823	14/84	2.52952e-33	3.85211e-32	3983	298953	RPL3;RPL32;RPS8;RPS5;RPL13A;RPL10A;RPL8;RPL7A;RPS3;RPL13;RPL24;RPL18;RPL17;RPL19	Reactome_2016	RPL10A;RPL8;RPL13	rs12719778;rs12920022;rs77136196	M4	Adipose_Subcutaneous
Peptide chain elongation R-HSA-156902	14/84	2.52952e-33	3.85211e-32	3983	298953	RPL3;RPL32;RPS8;RPS5;RPL13A;RPL10A;RPL8;RPL7A;RPS3;RPL13;RPL24;RPL18;RPL17;RPL19	Reactome_2016	RPL10A;RPL8;RPL13	rs12719778;rs12920022;rs77136196	M4	Adipose_Subcutaneous
Selenocysteine synthesis R-HSA-2408557	14/87	4.31039e-33	3.85211e-32	3818.74	284589	RPL3;RPL32;RPS8;RPS5;RPL13A;RPL10A;RPL8;RPL7A;RPS3;RPL13;RPL24;RPL18;RPL17;RPL19	Reactome_2016	RPL10A;RPL8;RPL13	rs12719778;rs12920022;rs77136196	M4	Adipose_Subcutaneous
Eukaryotic Translation Termination R-HSA-72764	14/87	4.31039e-33	3.85211e-32	3818.74	284589	RPL3;RPL32;RPS8;RPS5;RPL13A;RPL10A;RPL8;RPL7A;RPS3;RPL13;RPL24;RPL18;RPL17;RPL19	Reactome_2016	RPL10A;RPL8;RPL13	rs12719778;rs12920022;rs77136196	M4	Adipose_Subcutaneous
Eukaryotic Translation Elongation R-HSA-156842	14/89	6.08227e-33	3.85211e-32	3716.53	275692	RPL3;RPL32;RPS8;RPS5;RPL13A;RPL10A;RPL8;RPL7A;RPS3;RPL13;RPL24;RPL18;RPL17;RPL19	Reactome_2016	RPL10A;RPL8;RPL13	rs12719778;rs12920022;rs77136196	M4	Adipose_Subcutaneous
Nonsense Mediated Decay (NMD) independent of the Exon Junction Complex (EJC) R-HSA-975956	14/89	6.08227e-33	3.85211e-32	3716.53	275692	RPL3;RPL32;RPS8;RPS5;RPL13A;RPL10A;RPL8;RPL7A;RPS3;RPL13;RPL24;RPL18;RPL17;RPL19	Reactome_2016	RPL10A;RPL8;RPL13	rs12719778;rs12920022;rs77136196	M4	Adipose_Subcutaneous
Formation of a pool of free 40S subunits R-HSA-72689	14/96	1.90643e-32	8.71511e-32	3398.07	248187	RPS5;RPL13A;RPL8;RPS15;RPL7A;RPL18A;RPS19;RPL13;RPL35;FAU;RPL29;RPL18;RPL28;RPL19	Reactome_2016	RPL8;RPL13	rs12719778;rs12920022	M8	Muscle_Skeletal
Formation of a pool of free 40S subunits R-HSA-72689	14/96	1.90643e-32	1.03492e-31	3398.07	248187	RPL3;RPL32;RPS8;RPS5;RPL13A;RPL10A;RPL8;RPL7A;RPS3;RPL13;RPL24;RPL18;RPL17;RPL19	Reactome_2016	RPL10A;RPL8;RPL13	rs12719778;rs12920022;rs77136196	M4	Adipose_Subcutaneous
Metabolism R-HSA-1430728	45/1908	1.08359e-32	1.4164e-31	25.682	1890.26	RPL4;NDUFA13;NDUFB8;RPL3;RPL32;NDUFA11;RPL10;RPLP1;COX4I1;RPL12;RPLP0;RPL8;RPL10A;RPS15;RPS4X;RPS14;RPL7A;RPS16;RPL18A;RPS19;HYAL3;RPL36;RPL14;RPS3;RPLP2;RPL13;RPL38;RPL37;RPS2;RPS11;RPS27A;RPL18;RPS13;RPL19;RPS8;RPS5;RPL13A;RPSA;RPL23A;RPS28;BDH2;RPL27A;RPL37A;RPS20;RPL29	Reactome_2016	RPL8;HYAL3;RPL13;BDH2	rs12719778;rs12920022;rs1580278;rs4688760	M19	Whole_Blood
Metabolism of amino acids and derivatives R-HSA-71291	24/335	6.22101e-32	1.78516e-31	79.7942	5733.6	GCDH;RPL32;RPS8;RPS5;RPL13A;RPL8;RPL10A;RPS15;RPL7A;RPS17;RPS16;RPL18A;RPL37A;RPS3;RPL36;RPL13;RPL35;RPL27;RPS2;FAU;RPS11;RPL29;RPS10;RPL19	Reactome_2016	GCDH;RPL8;RPL13	rs12719778;rs12920022;rs3111316	M3	Pancreas
Nonsense-Mediated Decay (NMD) R-HSA-927802	14/106	8.41867e-32	2.38416e-31	3027.2	216603	RPS5;RPL13A;RPL8;RPS15;RPL7A;RPL18A;RPS19;RPL13;RPL35;FAU;RPL29;RPL18;RPL28;RPL19	Reactome_2016	RPL8;RPL13	rs12719778;rs12920022	M8	Muscle_Skeletal
Nonsense Mediated Decay (NMD) enhanced by the Exon Junction Complex (EJC) R-HSA-975957	14/106	8.41867e-32	2.38416e-31	3027.2	216603	RPS5;RPL13A;RPL8;RPS15;RPL7A;RPL18A;RPS19;RPL13;RPL35;FAU;RPL29;RPL18;RPL28;RPL19	Reactome_2016	RPL8;RPL13	rs12719778;rs12920022	M8	Muscle_Skeletal
L13a-mediated translational silencing of Ceruloplasmin expression R-HSA-156827	14/106	8.41867e-32	2.38416e-31	3027.2	216603	RPS5;RPL13A;RPL8;RPS15;RPL7A;RPL18A;RPS19;RPL13;RPL35;FAU;RPL29;RPL18;RPL28;RPL19	Reactome_2016	RPL8;RPL13	rs12719778;rs12920022	M8	Muscle_Skeletal
3' -UTR-mediated translational regulation R-HSA-157279	14/106	8.41867e-32	2.38416e-31	3027.2	216603	RPS5;RPL13A;RPL8;RPS15;RPL7A;RPL18A;RPS19;RPL13;RPL35;FAU;RPL29;RPL18;RPL28;RPL19	Reactome_2016	RPL8;RPL13	rs12719778;rs12920022	M8	Muscle_Skeletal
SRP-dependent cotranslational protein targeting to membrane R-HSA-1799339	14/107	9.68564e-32	2.38416e-31	2994.49	213843	RPS5;RPL13A;RPL8;RPS15;RPL7A;RPL18A;RPS19;RPL13;RPL35;FAU;RPL29;RPL18;RPL28;RPL19	Reactome_2016	RPL8;RPL13	rs12719778;rs12920022	M8	Muscle_Skeletal
GTP hydrolysis and joining of the 60S ribosomal subunit R-HSA-72706	14/107	9.68564e-32	2.38416e-31	2994.49	213843	RPS5;RPL13A;RPL8;RPS15;RPL7A;RPL18A;RPS19;RPL13;RPL35;FAU;RPL29;RPL18;RPL28;RPL19	Reactome_2016	RPL8;RPL13	rs12719778;rs12920022	M8	Muscle_Skeletal
Nonsense-Mediated Decay (NMD) R-HSA-927802	14/106	8.41867e-32	2.83119e-31	3027.2	216603	RPL3;RPL32;RPS8;RPS5;RPL13A;RPL10A;RPL8;RPL7A;RPS3;RPL13;RPL24;RPL18;RPL17;RPL19	Reactome_2016	RPL10A;RPL8;RPL13	rs12719778;rs12920022;rs77136196	M4	Adipose_Subcutaneous
Nonsense Mediated Decay (NMD) enhanced by the Exon Junction Complex (EJC) R-HSA-975957	14/106	8.41867e-32	2.83119e-31	3027.2	216603	RPL3;RPL32;RPS8;RPS5;RPL13A;RPL10A;RPL8;RPL7A;RPS3;RPL13;RPL24;RPL18;RPL17;RPL19	Reactome_2016	RPL10A;RPL8;RPL13	rs12719778;rs12920022;rs77136196	M4	Adipose_Subcutaneous
L13a-mediated translational silencing of Ceruloplasmin expression R-HSA-156827	14/106	8.41867e-32	2.83119e-31	3027.2	216603	RPL3;RPL32;RPS8;RPS5;RPL13A;RPL10A;RPL8;RPL7A;RPS3;RPL13;RPL24;RPL18;RPL17;RPL19	Reactome_2016	RPL10A;RPL8;RPL13	rs12719778;rs12920022;rs77136196	M4	Adipose_Subcutaneous
3' -UTR-mediated translational regulation R-HSA-157279	14/106	8.41867e-32	2.83119e-31	3027.2	216603	RPL3;RPL32;RPS8;RPS5;RPL13A;RPL10A;RPL8;RPL7A;RPS3;RPL13;RPL24;RPL18;RPL17;RPL19	Reactome_2016	RPL10A;RPL8;RPL13	rs12719778;rs12920022;rs77136196	M4	Adipose_Subcutaneous
SRP-dependent cotranslational protein targeting to membrane R-HSA-1799339	14/107	9.68564e-32	2.83119e-31	2994.49	213843	RPL3;RPL32;RPS8;RPS5;RPL13A;RPL10A;RPL8;RPL7A;RPS3;RPL13;RPL24;RPL18;RPL17;RPL19	Reactome_2016	RPL10A;RPL8;RPL13	rs12719778;rs12920022;rs77136196	M4	Adipose_Subcutaneous
GTP hydrolysis and joining of the 60S ribosomal subunit R-HSA-72706	14/107	9.68564e-32	2.83119e-31	2994.49	213843	RPL3;RPL32;RPS8;RPS5;RPL13A;RPL10A;RPL8;RPL7A;RPS3;RPL13;RPL24;RPL18;RPL17;RPL19	Reactome_2016	RPL10A;RPL8;RPL13	rs12719778;rs12920022;rs77136196	M4	Adipose_Subcutaneous
Selenoamino acid metabolism R-HSA-2408522	14/111	1.67392e-31	3.8261e-31	2870.43	203413	RPS5;RPL13A;RPL8;RPS15;RPL7A;RPL18A;RPS19;RPL13;RPL35;FAU;RPL29;RPL18;RPL28;RPL19	Reactome_2016	RPL8;RPL13	rs12719778;rs12920022	M8	Muscle_Skeletal
Selenoamino acid metabolism R-HSA-2408522	14/111	1.67392e-31	4.54349e-31	2870.43	203413	RPL3;RPL32;RPS8;RPS5;RPL13A;RPL10A;RPL8;RPL7A;RPS3;RPL13;RPL24;RPL18;RPL17;RPL19	Reactome_2016	RPL10A;RPL8;RPL13	rs12719778;rs12920022;rs77136196	M4	Adipose_Subcutaneous
Cap-dependent Translation Initiation R-HSA-72737	14/114	2.489e-31	4.978e-31	2783.9	196177	RPS5;RPL13A;RPL8;RPS15;RPL7A;RPL18A;RPS19;RPL13;RPL35;FAU;RPL29;RPL18;RPL28;RPL19	Reactome_2016	RPL8;RPL13	rs12719778;rs12920022	M8	Muscle_Skeletal
Eukaryotic Translation Initiation R-HSA-72613	14/114	2.489e-31	4.978e-31	2783.9	196177	RPS5;RPL13A;RPL8;RPS15;RPL7A;RPL18A;RPS19;RPL13;RPL35;FAU;RPL29;RPL18;RPL28;RPL19	Reactome_2016	RPL8;RPL13	rs12719778;rs12920022	M8	Muscle_Skeletal
Cap-dependent Translation Initiation R-HSA-72737	14/114	2.489e-31	5.91137e-31	2783.9	196177	RPL3;RPL32;RPS8;RPS5;RPL13A;RPL10A;RPL8;RPL7A;RPS3;RPL13;RPL24;RPL18;RPL17;RPL19	Reactome_2016	RPL10A;RPL8;RPL13	rs12719778;rs12920022;rs77136196	M4	Adipose_Subcutaneous
Eukaryotic Translation Initiation R-HSA-72613	14/114	2.489e-31	5.91137e-31	2783.9	196177	RPL3;RPL32;RPS8;RPS5;RPL13A;RPL10A;RPL8;RPL7A;RPS3;RPL13;RPL24;RPL18;RPL17;RPL19	Reactome_2016	RPL10A;RPL8;RPL13	rs12719778;rs12920022;rs77136196	M4	Adipose_Subcutaneous
Influenza Viral RNA Transcription and Replication R-HSA-168273	14/128	1.38379e-30	2.60477e-30	2440.3	167777	RPS5;RPL13A;RPL8;RPS15;RPL7A;RPL18A;RPS19;RPL13;RPL35;FAU;RPL29;RPL18;RPL28;RPL19	Reactome_2016	RPL8;RPL13	rs12719778;rs12920022	M8	Muscle_Skeletal
Influenza Viral RNA Transcription and Replication R-HSA-168273	14/128	1.38379e-30	3.09317e-30	2440.3	167777	RPL3;RPL32;RPS8;RPS5;RPL13A;RPL10A;RPL8;RPL7A;RPS3;RPL13;RPL24;RPL18;RPL17;RPL19	Reactome_2016	RPL10A;RPL8;RPL13	rs12719778;rs12920022;rs77136196	M4	Adipose_Subcutaneous
Influenza Life Cycle R-HSA-168255	14/136	3.38097e-30	6.01061e-30	2279.36	154676	RPS5;RPL13A;RPL8;RPS15;RPL7A;RPL18A;RPS19;RPL13;RPL35;FAU;RPL29;RPL18;RPL28;RPL19	Reactome_2016	RPL8;RPL13	rs12719778;rs12920022	M8	Muscle_Skeletal
Influenza Life Cycle R-HSA-168255	14/136	3.38097e-30	7.1376e-30	2279.36	154676	RPL3;RPL32;RPS8;RPS5;RPL13A;RPL10A;RPL8;RPL7A;RPS3;RPL13;RPL24;RPL18;RPL17;RPL19	Reactome_2016	RPL10A;RPL8;RPL13	rs12719778;rs12920022;rs77136196	M4	Adipose_Subcutaneous
Influenza Infection R-HSA-168254	14/147	1.05922e-29	1.78394e-29	2089.68	139418	RPS5;RPL13A;RPL8;RPS15;RPL7A;RPL18A;RPS19;RPL13;RPL35;FAU;RPL29;RPL18;RPL28;RPL19	Reactome_2016	RPL8;RPL13	rs12719778;rs12920022	M8	Muscle_Skeletal
Influenza Infection R-HSA-168254	14/147	1.05922e-29	2.11843e-29	2089.68	139418	RPL3;RPL32;RPS8;RPS5;RPL13A;RPL10A;RPL8;RPL7A;RPS3;RPL13;RPL24;RPL18;RPL17;RPL19	Reactome_2016	RPL10A;RPL8;RPL13	rs12719778;rs12920022;rs77136196	M4	Adipose_Subcutaneous
Translation R-HSA-72766	14/151	1.56939e-29	2.51103e-29	2028.26	134523	RPS5;RPL13A;RPL8;RPS15;RPL7A;RPL18A;RPS19;RPL13;RPL35;FAU;RPL29;RPL18;RPL28;RPL19	Reactome_2016	RPL8;RPL13	rs12719778;rs12920022	M8	Muscle_Skeletal
Translation R-HSA-72766	14/151	1.56939e-29	2.98185e-29	2028.26	134523	RPL3;RPL32;RPS8;RPS5;RPL13A;RPL10A;RPL8;RPL7A;RPS3;RPL13;RPL24;RPL18;RPL17;RPL19	Reactome_2016	RPL10A;RPL8;RPL13	rs12719778;rs12920022;rs77136196	M4	Adipose_Subcutaneous
Infectious disease R-HSA-5663205	23/348	1.14935e-29	3.1607e-29	69.4671	4628.99	RPL32;RPS8;RPS5;RPL13A;RPL8;RPL10A;RPS15;RPL7A;RPS17;RPS16;RPL18A;RPL37A;RPS3;RPL36;RPL13;RPL35;RPL27;RPS2;FAU;RPS11;RPL29;RPS10;RPL19	Reactome_2016	RPL8;RPL13	rs12719778;rs12920022	M3	Pancreas
Metabolism of proteins R-HSA-392499	37/1074	5.5842e-30	9.20276e-29	23.2497	1566.05	EIF4A2;RPL4;RPL5;TOP2B;RPL3;RPL32;RPL31;RPL10A;RPL6;ADD1;RPL7;RPS15;RPL7A;RPL18A;RPL14;RPL35;RPL13;RPL15;RPS11;RPS27A;RPS10;RPL17;RPL19;RPS8;RPL23;RPS5;RPL22;RPL35A;EEF1A1;TOMM7;RPL24;EIF3H;RPS20;EIF3E;FAU;RPL29;PFDN5	Reactome_2016	RPL13	rs12920022	M13	Colon_Transverse
Major pathway of rRNA processing in the nucleolus R-HSA-6791226	14/166	6.2573e-29	9.53494e-29	1826.72	118630	RPS5;RPL13A;RPL8;RPS15;RPL7A;RPL18A;RPS19;RPL13;RPL35;FAU;RPL29;RPL18;RPL28;RPL19	Reactome_2016	RPL8;RPL13	rs12719778;rs12920022	M8	Muscle_Skeletal
Major pathway of rRNA processing in the nucleolus R-HSA-6791226	14/166	6.2573e-29	1.13227e-28	1826.72	118630	RPL3;RPL32;RPS8;RPS5;RPL13A;RPL10A;RPL8;RPL7A;RPS3;RPL13;RPL24;RPL18;RPL17;RPL19	Reactome_2016	RPL10A;RPL8;RPL13	rs12719778;rs12920022;rs77136196	M4	Adipose_Subcutaneous
rRNA processing R-HSA-72312	14/180	2.03225e-28	2.956e-28	1671.48	106579	RPS5;RPL13A;RPL8;RPS15;RPL7A;RPL18A;RPS19;RPL13;RPL35;FAU;RPL29;RPL18;RPL28;RPL19	Reactome_2016	RPL8;RPL13	rs12719778;rs12920022	M8	Muscle_Skeletal
rRNA processing R-HSA-72312	14/180	2.03225e-28	3.51025e-28	1671.48	106579	RPL3;RPL32;RPS8;RPS5;RPL13A;RPL10A;RPL8;RPL7A;RPS3;RPL13;RPL24;RPL18;RPL17;RPL19	Reactome_2016	RPL10A;RPL8;RPL13	rs12719778;rs12920022;rs77136196	M4	Adipose_Subcutaneous
Disease R-HSA-1643685	23/725	4.30159e-29	6.10826e-28	126.271	8247.49	RPL32;RPL31;RPS5;RPS6;RPL35A;RPL13A;RPL23A;RPL8;RPL10A;RPS15;RPL7A;RPS16;RPL18A;RPL14;RPL36;FAU;RPL26;RPS27A;RPS10;RPL17;UBA52;RPS21;RPS24	Reactome_2016	RPL8	rs12719778	M3	Adipose_Visceral_Omentum
Gene Expression R-HSA-74160	41/1631	2.0277e-28	3.21313e-27	18.9209	1206.5	EIF4A2;RPL4;RPL5;DDX5;RPL3;SET;RPL32;RPL31;YBX1;RPL10A;RPL6;RPL7;RPS15;RPL7A;YWHAQ;RPL18A;RPL14;RPL35;RPL13;RPL15;RPS11;RPS27A;RPS10;RPL17;RPL19;NPM1;RPS8;RPL23;RPS5;RPL22;RPL35A;SRRM1;RBL2;EEF1A1;NUDT21;RPL24;EIF3H;RPS20;EIF3E;FAU;RPL29	Reactome_2016	RPL13;RBL2	rs12920022;rs4281707	M13	Colon_Transverse
Disease R-HSA-1643685	30/725	5.36704e-26	8.1897e-25	23.0683	1342.28	RPL4;RPL5;RPL3;RPL32;RPL31;RPL10A;RPL6;RPL7;RPS15;RPL7A;RPL18A;RPL14;RPL35;RPL13;RPL15;RPS11;RPS27A;RPS10;RPL17;RPL19;NPM1;RPS8;RPL23;RPS5;RPL22;RPL35A;RPL24;RPS20;FAU;RPL29	Reactome_2016	RPL13	rs12920022	M13	Colon_Transverse
Metabolism of amino acids and derivatives R-HSA-71291	14/335	1.53994e-24	2.14252e-24	857.62	47023.6	RPS5;RPL13A;RPL8;RPS15;RPL7A;RPL18A;RPS19;RPL13;RPL35;FAU;RPL29;RPL18;RPL28;RPL19	Reactome_2016	RPL8;RPL13	rs12719778;rs12920022	M8	Muscle_Skeletal
Metabolism of amino acids and derivatives R-HSA-71291	14/335	1.53994e-24	2.54424e-24	857.62	47023.6	RPL3;RPL32;RPS8;RPS5;RPL13A;RPL10A;RPL8;RPL7A;RPS3;RPL13;RPL24;RPL18;RPL17;RPL19	Reactome_2016	RPL10A;RPL8;RPL13	rs12719778;rs12920022;rs77136196	M4	Adipose_Subcutaneous
Infectious disease R-HSA-5663205	14/348	2.65006e-24	3.53342e-24	823.695	44716.3	RPS5;RPL13A;RPL8;RPS15;RPL7A;RPL18A;RPS19;RPL13;RPL35;FAU;RPL29;RPL18;RPL28;RPL19	Reactome_2016	RPL8;RPL13	rs12719778;rs12920022	M8	Muscle_Skeletal
Infectious disease R-HSA-5663205	14/348	2.65006e-24	4.19593e-24	823.695	44716.3	RPL3;RPL32;RPS8;RPS5;RPL13A;RPL10A;RPL8;RPL7A;RPS3;RPL13;RPL24;RPL18;RPL17;RPL19	Reactome_2016	RPL10A;RPL8;RPL13	rs12719778;rs12920022;rs77136196	M4	Adipose_Subcutaneous
Metabolism of proteins R-HSA-392499	23/1074	3.72698e-25	5.08876e-24	82.8131	4658.16	RPL32;RPL31;RPS5;RPS6;RPL35A;RPL13A;RPL23A;RPL8;RPL10A;RPS15;RPL7A;RPS16;RPL18A;RPL14;RPL36;FAU;RPL26;RPS27A;RPS10;RPL17;UBA52;RPS21;RPS24	Reactome_2016	RPL8	rs12719778	M3	Adipose_Visceral_Omentum
Disease R-HSA-1643685	23/725	2.51732e-22	6.64573e-22	31.5431	1568.75	RPL32;RPS8;RPS5;RPL13A;RPL8;RPL10A;RPS15;RPL7A;RPS17;RPS16;RPL18A;RPL37A;RPS3;RPL36;RPL13;RPL35;RPL27;RPS2;FAU;RPS11;RPL29;RPS10;RPL19	Reactome_2016	RPL8;RPL13	rs12719778;rs12920022	M3	Pancreas
Gene Expression R-HSA-74160	24/1631	9.49311e-23	1.24817e-21	68.5688	3477.05	RPL32;RPL31;RPS5;RPS6;RPL35A;RPL13A;RPL23A;RPL8;RPL10A;RPS15;RPL7A;RPS16;SNRPD2;RPL18A;RPL14;RPL36;FAU;RPL26;RPS27A;RPS10;RPL17;UBA52;RPS21;RPS24	Reactome_2016	RPL8;SNRPD2	rs12719778;rs2238689	M3	Adipose_Visceral_Omentum
Disease R-HSA-1643685	14/725	8.67886e-20	1.11089e-19	379.516	16657.3	RPS5;RPL13A;RPL8;RPS15;RPL7A;RPL18A;RPS19;RPL13;RPL35;FAU;RPL29;RPL18;RPL28;RPL19	Reactome_2016	RPL8;RPL13	rs12719778;rs12920022	M8	Muscle_Skeletal
Disease R-HSA-1643685	14/725	8.67886e-20	1.31919e-19	379.516	16657.3	RPL3;RPL32;RPS8;RPS5;RPL13A;RPL10A;RPL8;RPL7A;RPS3;RPL13;RPL24;RPL18;RPL17;RPL19	Reactome_2016	RPL10A;RPL8;RPL13	rs12719778;rs12920022;rs77136196	M4	Adipose_Subcutaneous
Metabolism R-HSA-1430728	23/1908	1.83491e-19	2.3264e-18	44.138	1904.21	RPL32;RPL31;RPS5;RPS6;RPL35A;RPL13A;RPL23A;RPL8;RPL10A;RPS15;RPL7A;RPS16;RPL18A;RPL14;RPL36;FAU;RPL26;RPS27A;RPS10;RPL17;UBA52;RPS21;RPS24	Reactome_2016	RPL8	rs12719778	M3	Adipose_Visceral_Omentum
Metabolism of proteins R-HSA-392499	23/1074	1.67843e-18	4.26064e-18	20.6869	846.686	RPL32;RPS8;RPS5;RPL13A;RPL8;RPL10A;RPS15;RPL7A;RPS17;RPS16;RPL18A;RPL37A;RPS3;RPL36;RPL13;RPL35;RPL27;RPS2;FAU;RPS11;RPL29;RPS10;RPL19	Reactome_2016	RPL8;RPL13	rs12719778;rs12920022	M3	Pancreas
Metabolism of proteins R-HSA-392499	14/1074	2.17972e-17	2.68273e-17	249.953	9589.38	RPS5;RPL13A;RPL8;RPS15;RPL7A;RPL18A;RPS19;RPL13;RPL35;FAU;RPL29;RPL18;RPL28;RPL19	Reactome_2016	RPL8;RPL13	rs12719778;rs12920022	M8	Muscle_Skeletal
Metabolism of proteins R-HSA-392499	14/1074	2.17972e-17	3.18575e-17	249.953	9589.38	RPL3;RPL32;RPS8;RPS5;RPL13A;RPL10A;RPL8;RPL7A;RPS3;RPL13;RPL24;RPL18;RPL17;RPL19	Reactome_2016	RPL10A;RPL8;RPL13	rs12719778;rs12920022;rs77136196	M4	Adipose_Subcutaneous
Metabolism R-HSA-1430728	27/1908	1.37175e-17	3.2334e-17	16.2165	629.652	GCDH;RPL32;RPL8;RPL10A;SULT1A1;RPS15;RPL7A;RPS17;RPS16;RPL18A;HYAL3;RPS3;RPL36;RPL13;RPL35;RPS2;RPS11;RPS10;SULT1A2;RPL19;RPS8;RPS5;RPL13A;RPL37A;RPL27;FAU;RPL29	Reactome_2016	GCDH;RPL8;SULT1A1;HYAL3;RPL13;SULT1A2	rs12719778;rs12920022;rs3111316;rs4688760;rs8046545	M3	Pancreas
Gene Expression R-HSA-74160	15/1631	4.4188e-17	6.21905e-17	#NUM!	#NUM!	RPL3;RPL32;RPS8;RPS5;RPL13A;RPL10A;RPL8;RPL7A;SNRPD2;RPS3;RPL13;RPL24;RPL18;RPL17;RPL19	Reactome_2016	RPL10A;RPL8;SNRPD2;RPL13	rs10406431;rs12719778;rs12920022;rs2238689;rs77136196	M4	Adipose_Subcutaneous
Gene Expression R-HSA-74160	24/1631	1.11371e-15	2.29704e-15	14.4237	496.625	RPL32;RPS8;RPS5;EHMT1;RPL13A;RPL8;RPL10A;RPS15;RPL7A;RPS17;RPS16;RPL18A;RPL37A;RPS3;RPL36;RPL13;RPL35;RPL27;RPS2;FAU;RPS11;RPL29;RPS10;RPL19	Reactome_2016	RPL8;RPL13	rs12719778;rs12920022	M3	Pancreas
Gene Expression R-HSA-74160	14/1631	7.57507e-15	8.97786e-15	159.03	5170.7	RPS5;RPL13A;RPL8;RPS15;RPL7A;RPL18A;RPS19;RPL13;RPL35;FAU;RPL29;RPL18;RPL28;RPL19	Reactome_2016	RPL8;RPL13	rs12719778;rs12920022	M8	Muscle_Skeletal
Metabolism R-HSA-1430728	14/1908	6.76976e-14	7.73686e-14	133.724	4055.02	RPS5;RPL13A;RPL8;RPS15;RPL7A;RPL18A;RPS19;RPL13;RPL35;FAU;RPL29;RPL18;RPL28;RPL19	Reactome_2016	RPL8;RPL13	rs12719778;rs12920022	M8	Muscle_Skeletal
Metabolism R-HSA-1430728	14/1908	6.76976e-14	9.18752e-14	133.724	4055.02	RPL3;RPL32;RPS8;RPS5;RPL13A;RPL10A;RPL8;RPL7A;RPS3;RPL13;RPL24;RPL18;RPL17;RPL19	Reactome_2016	RPL10A;RPL8;RPL13	rs12719778;rs12920022;rs77136196	M4	Adipose_Subcutaneous
Metabolism R-HSA-1430728	30/1908	3.52991e-14	4.54476e-13	8.01207	248.173	RPL4;RPL5;RPL3;RPL32;RPL31;RPL10A;RPL6;RPL7;RPS15;RPL7A;RPL18A;RPL14;RPL35;RPL13;RPL15;RPS11;RPS27A;RPS10;RPL17;RPL19;RPS8;RPL23;RPS5;RPL22;RPL35A;RPL24;RPS20;FAU;RPL29;ISCU	Reactome_2016	RPL13	rs12920022	M13	Colon_Transverse
Cell Cycle R-HSA-1640170	41/566	1.86347e-15	1.23361e-12	5.15536	174.851	BLM;NUP188;DCTN1;CDCA5;DCTN3;CUL1;NCAPG;TYMS;FOXM1;SKA1;PSMA7;ANAPC11;BABAM1;PSMB6;PSMB7;PSMB4;PSMB5;ORC6;PSMD4;POM121C;EXO1;ENSA;PSMB1;MYBL2;RBBP7;SKP1;PLK4;CENPU;GINS2;UBE2I;RRM2;NUP133;RPA1;ZWINT;NDC80;HAUS2;PSMC5;PSMC3;CENPK;PSMC2;CDK1	Reactome_2016	CENPU;PSMC3	rs58730668;rs7124681	M1	Colon_Transverse
Translocation of ZAP-70 to Immunological synapse R-HSA-202430	5/21	9.58997e-14	1.63029e-12	1560.55	46778.1	HLA-DQA2;HLA-DRB1;HLA-DQA1;HLA-DQB2;HLA-DQB1	Reactome_2016	HLA-DQA2;HLA-DRB1;HLA-DQA1;HLA-DQB2;HLA-DQB1	rs601945	M20	Thyroid
Phosphorylation of CD3 and TCR zeta chains R-HSA-202427	5/24	2.00214e-13	1.70182e-12	1313.95	38419	HLA-DQA2;HLA-DRB1;HLA-DQA1;HLA-DQB2;HLA-DQB1	Reactome_2016	HLA-DQA2;HLA-DRB1;HLA-DQA1;HLA-DQB2;HLA-DQB1	rs601945	M20	Thyroid
PD-1 signaling R-HSA-389948	5/26	3.09756e-13	1.75528e-12	1188.69	34237.8	HLA-DQA2;HLA-DRB1;HLA-DQA1;HLA-DQB2;HLA-DQB1	Reactome_2016	HLA-DQA2;HLA-DRB1;HLA-DQA1;HLA-DQB2;HLA-DQB1	rs601945	M20	Thyroid
Cell Cycle, Mitotic R-HSA-69278	36/462	1.20355e-14	3.98374e-12	5.51244	176.679	NUP188;DCTN1;CDCA5;DCTN3;CUL1;NCAPG;TYMS;FOXM1;SKA1;PSMA7;ANAPC11;PSMB6;PSMB7;PSMB4;PSMB5;ORC6;PSMD4;POM121C;ENSA;PSMB1;MYBL2;SKP1;PLK4;CENPU;GINS2;RRM2;NUP133;RPA1;ZWINT;NDC80;HAUS2;PSMC5;PSMC3;CENPK;PSMC2;CDK1	Reactome_2016	CENPU;PSMC3	rs58730668;rs7124681	M1	Colon_Transverse
Gene Expression R-HSA-74160	93/1631	5.25405e-15	4.0929e-12	2.76584	90.9402	ZNF331;MDC1;VARS;NUP188;EHMT2;NAT10;RORA;NOC2L;TSEN54;EDC4;RPTOR;PTBP1;PIDD1;SNRNP70;KHSRP;AKT3;NELFA;NELFCD;MYBL1;MEN1;PELP1;NUP210;SSR4;PARP1;PRMT1;ELAC2;CSNK1E;BAZ1B;POLRMT;QTRT1;DDX39A;MED24;DDX39B;HNRNPH1;POLR1E;PABPC1;SNRNP200;RPL28;SRSF7;GTF3C1;NUP205;DNMT1;SET;SF3B3;AARS2;RPN2;SRRT;NOP2;PRPF8;NOL6;EXOSC10;MTA1;U2AF2;PCBP4;LARS;ZNF548;DHX37;TYW1;RBBP7;HNRNPA1;VARS2;MTA2;EIF4B;HNRNPA0;EIF2B…	Reactome_2016	DDX39B;VARS2;CPSF1;ZNF34;JMY	rs12719778;rs1316776;rs4977213;rs601945	M2	Whole_Blood
MHC class II antigen presentation R-HSA-2132295	6/103	1.33494e-12	5.18994e-12	410.186	11215.3	HLA-DQA2;HLA-DOB;HLA-DRB1;HLA-DQA1;HLA-DQB2;HLA-DQB1	Reactome_2016	HLA-DQA2;HLA-DOB;HLA-DRB1;HLA-DQA1;HLA-DQB2;HLA-DQB1	rs601945	M20	Thyroid
Generation of second messenger molecules R-HSA-202433	5/35	1.52645e-12	5.18994e-12	831.708	22629.2	HLA-DQA2;HLA-DRB1;HLA-DQA1;HLA-DQB2;HLA-DQB1	Reactome_2016	HLA-DQA2;HLA-DRB1;HLA-DQA1;HLA-DQB2;HLA-DQB1	rs601945	M20	Thyroid
Gene Expression R-HSA-74160	54/1631	7.85663e-14	4.28186e-11	3.8011	114.697	PDCD7;PRPF19;WDR46;RRP9;NOB1;XPO5;MLST8;UTP14A;EARS2;DAXX;NCBP2;TEX10;METTL3;SARS;IMP4;RABGGTA;SENP3;LARS2;CTU2;PRPF6;SARS2;KARS;DKC1;NHP2;GEMIN5;TARS2;TP53;SNRPA;HDAC1;HEATR1;NOC4L;AAAS;PDCD11;PES1;BMS1;DROSHA;HARS;DCPS;NR2C2AP;CPSF4;WDR18;ALYREF;SRP68;BOP1;TBL3;PSMC5;POLR3A;LAS1L;ERCC3;ERCC2;PRPF31;TAF6;FARSA;EIF3B	Reactome_2016	FARSA	rs3111316	M1	Whole_Blood
Viral mRNA Translation R-HSA-192823	5/84	6.92461e-12	5.11957e-11	1260.44	32388.3	RPS9;RPS8;RPS3;RPL13;RPL18	Reactome_2016	RPL13	rs12920022	M4	Adipose_Visceral_Omentum
Peptide chain elongation R-HSA-156902	5/84	6.92461e-12	5.11957e-11	1260.44	32388.3	RPS9;RPS8;RPS3;RPL13;RPL18	Reactome_2016	RPL13	rs12920022	M4	Adipose_Visceral_Omentum
Selenocysteine synthesis R-HSA-2408557	5/87	8.28688e-12	5.11957e-11	1214.15	30980.6	RPS9;RPS8;RPS3;RPL13;RPL18	Reactome_2016	RPL13	rs12920022	M4	Adipose_Visceral_Omentum
Eukaryotic Translation Termination R-HSA-72764	5/87	8.28688e-12	5.11957e-11	1214.15	30980.6	RPS9;RPS8;RPS3;RPL13;RPL18	Reactome_2016	RPL13	rs12920022	M4	Adipose_Visceral_Omentum
Eukaryotic Translation Elongation R-HSA-156842	5/89	9.30831e-12	5.11957e-11	1185.12	30102.2	RPS9;RPS8;RPS3;RPL13;RPL18	Reactome_2016	RPL13	rs12920022	M4	Adipose_Visceral_Omentum
Nonsense Mediated Decay (NMD) independent of the Exon Junction Complex (EJC) R-HSA-975956	5/89	9.30831e-12	5.11957e-11	1185.12	30102.2	RPS9;RPS8;RPS3;RPL13;RPL18	Reactome_2016	RPL13	rs12920022	M4	Adipose_Visceral_Omentum
Formation of a pool of free 40S subunits R-HSA-72689	5/96	1.37035e-11	6.04734e-11	1093.57	27353.9	RPS9;RPS8;RPS3;RPL13;RPL18	Reactome_2016	RPL13	rs12920022	M4	Adipose_Visceral_Omentum
Nonsense-Mediated Decay (NMD) R-HSA-927802	5/106	2.27106e-11	6.04734e-11	984.802	24135.7	RPS9;RPS8;RPS3;RPL13;RPL18	Reactome_2016	RPL13	rs12920022	M4	Adipose_Visceral_Omentum
Nonsense Mediated Decay (NMD) enhanced by the Exon Junction Complex (EJC) R-HSA-975957	5/106	2.27106e-11	6.04734e-11	984.802	24135.7	RPS9;RPS8;RPS3;RPL13;RPL18	Reactome_2016	RPL13	rs12920022	M4	Adipose_Visceral_Omentum
L13a-mediated translational silencing of Ceruloplasmin expression R-HSA-156827	5/106	2.27106e-11	6.04734e-11	984.802	24135.7	RPS9;RPS8;RPS3;RPL13;RPL18	Reactome_2016	RPL13	rs12920022	M4	Adipose_Visceral_Omentum
3' -UTR-mediated translational regulation R-HSA-157279	5/106	2.27106e-11	6.04734e-11	984.802	24135.7	RPS9;RPS8;RPS3;RPL13;RPL18	Reactome_2016	RPL13	rs12920022	M4	Adipose_Visceral_Omentum
SRP-dependent cotranslational protein targeting to membrane R-HSA-1799339	5/107	2.38229e-11	6.04734e-11	975.098	23851.3	RPS9;RPS8;RPS3;RPL13;RPL18	Reactome_2016	RPL13	rs12920022	M4	Adipose_Visceral_Omentum
GTP hydrolysis and joining of the 60S ribosomal subunit R-HSA-72706	5/107	2.38229e-11	6.04734e-11	975.098	23851.3	RPS9;RPS8;RPS3;RPL13;RPL18	Reactome_2016	RPL13	rs12920022	M4	Adipose_Visceral_Omentum
Selenoamino acid metabolism R-HSA-2408522	5/111	2.87159e-11	6.76876e-11	938.113	22771.4	RPS9;RPS8;RPS3;RPL13;RPL18	Reactome_2016	RPL13	rs12920022	M4	Adipose_Visceral_Omentum
Cap-dependent Translation Initiation R-HSA-72737	5/114	3.2888e-11	6.78315e-11	912.156	22017.5	RPS9;RPS8;RPS3;RPL13;RPL18	Reactome_2016	RPL13	rs12920022	M4	Adipose_Visceral_Omentum
Eukaryotic Translation Initiation R-HSA-72613	5/114	3.2888e-11	6.78315e-11	912.156	22017.5	RPS9;RPS8;RPS3;RPL13;RPL18	Reactome_2016	RPL13	rs12920022	M4	Adipose_Visceral_Omentum
HIV Infection R-HSA-162906	24/222	3.67049e-13	8.09954e-11	7.68769	220.124	SUPT16H;NUP188;NUP133;SUPT4H1;AP2A1;PSMA7;PSMB6;PSMB7;PSMB4;PSMC5;PSMB5;PSMD4;POM121C;PSMC3;PSMB1;PSMC2;POLR2E;CHMP4A;POLR2I;AP2M1;KPNB1;POLR2K;SKP1;NELFE	Reactome_2016	PSMC3	rs7124681	M1	Colon_Transverse
Influenza Viral RNA Transcription and Replication R-HSA-168273	5/128	5.92362e-11	1.14988e-10	807.764	19022.4	RPS9;RPS8;RPS3;RPL13;RPL18	Reactome_2016	RPL13	rs12920022	M4	Adipose_Visceral_Omentum
Influenza Life Cycle R-HSA-168255	5/136	8.05623e-11	1.47698e-10	758.13	17620.4	RPS9;RPS8;RPS3;RPL13;RPL18	Reactome_2016	RPL13	rs12920022	M4	Adipose_Visceral_Omentum
Costimulation by the CD28 family R-HSA-388841	5/72	6.53903e-11	1.85272e-10	371.716	8716.99	HLA-DQA2;HLA-DRB1;HLA-DQA1;HLA-DQB2;HLA-DQB1	Reactome_2016	HLA-DQA2;HLA-DRB1;HLA-DQA1;HLA-DQB2;HLA-DQB1	rs601945	M20	Thyroid
Influenza Infection R-HSA-168254	5/147	1.19473e-10	2.07505e-10	699.014	15971	RPS9;RPS8;RPS3;RPL13;RPL18	Reactome_2016	RPL13	rs12920022	M4	Adipose_Visceral_Omentum
Translation R-HSA-72766	5/151	1.36866e-10	2.25828e-10	679.726	15438	RPS9;RPS8;RPS3;RPL13;RPL18	Reactome_2016	RPL13	rs12920022	M4	Adipose_Visceral_Omentum
Major pathway of rRNA processing in the nucleolus R-HSA-6791226	5/166	2.20969e-10	3.47236e-10	615.932	13694	RPS9;RPS8;RPS3;RPL13;RPL18	Reactome_2016	RPL13	rs12920022	M4	Adipose_Visceral_Omentum
rRNA processing R-HSA-72312	5/180	3.32638e-10	4.98957e-10	566.257	12358	RPS9;RPS8;RPS3;RPL13;RPL18	Reactome_2016	RPL13	rs12920022	M4	Adipose_Visceral_Omentum
Interferon gamma signaling R-HSA-877300	5/93	2.42046e-10	5.87827e-10	282.713	6259.8	HLA-DQA2;HLA-DRB1;HLA-DQA1;HLA-DQB2;HLA-DQB1	Reactome_2016	HLA-DQA2;HLA-DRB1;HLA-DQA1;HLA-DQB2;HLA-DQB1	rs601945	M20	Thyroid
Downstream TCR signaling R-HSA-202424	5/99	3.32773e-10	7.07143e-10	264.588	5774.25	HLA-DQA2;HLA-DRB1;HLA-DQA1;HLA-DQB2;HLA-DQB1	Reactome_2016	HLA-DQA2;HLA-DRB1;HLA-DQA1;HLA-DQB2;HLA-DQB1	rs601945	M20	Thyroid
G1/S Transition R-HSA-69206	17/112	4.5119e-12	7.4672e-10	11.1551	291.42	RRM2;CUL1;RPA1;TYMS;PSMA7;PSMB6;PSMB7;PSMB4;PSMC5;ORC6;PSMB5;PSMD4;PSMC3;PSMB1;PSMC2;CDK1;SKP1	Reactome_2016	PSMC3	rs7124681	M1	Colon_Transverse
NIK-->noncanonical NF-kB signaling R-HSA-5676590	13/58	8.92651e-12	1.18187e-09	17.8275	453.568	CUL1;PSMA7;PSMB6;PSMB7;PSMB4;PSMC5;PSMB5;PSMD4;PSMC3;PSMB1;PSMC2;SKP1;UBE2M	Reactome_2016	PSMC3	rs7124681	M1	Colon_Transverse
Mitotic G1-G1/S phases R-HSA-453279	18/136	1.1408e-11	1.25869e-09	9.52829	240.082	RRM2;CUL1;RPA1;TYMS;PSMA7;PSMB6;PSMB7;PSMB4;PSMC5;ORC6;PSMB5;PSMD4;PSMC3;PSMB1;PSMC2;CDK1;MYBL2;SKP1	Reactome_2016	PSMC3	rs7124681	M1	Colon_Transverse
Formation of a pool of free 40S subunits R-HSA-72689	5/96	4.77818e-11	1.52784e-09	546.758	12993.4	RPS9;RPL12;RPL14;RPL35A;EIF3C	Reactome_2016	EIF3C	rs8046545	M16	Pancreas
L13a-mediated translational silencing of Ceruloplasmin expression R-HSA-156827	5/106	7.91546e-11	1.52784e-09	492.376	11452.5	RPS9;RPL12;RPL14;RPL35A;EIF3C	Reactome_2016	EIF3C	rs8046545	M16	Pancreas
3' -UTR-mediated translational regulation R-HSA-157279	5/106	7.91546e-11	1.52784e-09	492.376	11452.5	RPS9;RPL12;RPL14;RPL35A;EIF3C	Reactome_2016	EIF3C	rs8046545	M16	Pancreas
GTP hydrolysis and joining of the 60S ribosomal subunit R-HSA-72706	5/107	8.30279e-11	1.52784e-09	487.525	11316.3	RPS9;RPL12;RPL14;RPL35A;EIF3C	Reactome_2016	EIF3C	rs8046545	M16	Pancreas
Cap-dependent Translation Initiation R-HSA-72737	5/114	1.14588e-10	1.52784e-09	456.055	10439	RPS9;RPL12;RPL14;RPL35A;EIF3C	Reactome_2016	EIF3C	rs8046545	M16	Pancreas
Eukaryotic Translation Initiation R-HSA-72613	5/114	1.14588e-10	1.52784e-09	456.055	10439	RPS9;RPL12;RPL14;RPL35A;EIF3C	Reactome_2016	EIF3C	rs8046545	M16	Pancreas
TCR signaling R-HSA-202403	5/118	8.11476e-10	1.53279e-09	219.889	4602.76	HLA-DQA2;HLA-DRB1;HLA-DQA1;HLA-DQB2;HLA-DQB1	Reactome_2016	HLA-DQA2;HLA-DRB1;HLA-DQA1;HLA-DQB2;HLA-DQB1	rs601945	M20	Thyroid
Dectin-1 mediated noncanonical NF-kB signaling R-HSA-5607761	13/61	1.77649e-11	1.68005e-09	16.7108	413.655	CUL1;PSMA7;PSMB6;PSMB7;PSMB4;PSMC5;PSMB5;PSMD4;PSMC3;PSMB1;PSMC2;SKP1;UBE2M	Reactome_2016	PSMC3	rs7124681	M1	Colon_Transverse
Regulation of APC/C activators between G1/S and early anaphase R-HSA-176408	14/79	4.15109e-11	3.39298e-09	13.3199	318.412	CUL1;PSMA7;ANAPC11;PSMB6;PSMB7;PSMB4;PSMC5;PSMB5;PSMD4;PSMC3;PSMB1;PSMC2;CDK1;SKP1	Reactome_2016	PSMC3	rs7124681	M1	Colon_Transverse
Host Interactions of HIV factors R-HSA-162909	17/129	4.61282e-11	3.39298e-09	9.45374	224.995	NUP188;NUP133;AP2A1;PSMA7;PSMB6;PSMB7;PSMB4;PSMC5;PSMB5;PSMD4;POM121C;PSMC3;PSMB1;PSMC2;AP2M1;KPNB1;SKP1	Reactome_2016	PSMC3	rs7124681	M1	Colon_Transverse
Translation R-HSA-72766	5/151	4.76128e-10	3.80902e-09	339.846	7294.91	RPS9;RPL12;RPL14;RPL35A;EIF3C	Reactome_2016	EIF3C	rs8046545	M16	Pancreas
SCF-beta-TrCP mediated degradation of Emi1 R-HSA-174113	12/54	6.36966e-11	4.21672e-09	17.579	412.701	PSMB6;PSMB7;PSMB4;PSMC5;PSMB5;PSMD4;PSMC3;PSMB1;PSMC2;CUL1;PSMA7;SKP1	Reactome_2016	PSMC3	rs7124681	M1	Colon_Transverse
G2/M Transition R-HSA-69275	19/173	8.4012e-11	5.056e-09	7.71697	179.034	PLK4;DCTN1;DCTN3;CUL1;FOXM1;HAUS2;PSMA7;PSMB6;PSMB7;PSMB4;PSMC5;PSMB5;PSMD4;PSMC3;PSMB1;PSMC2;CDK1;MYBL2;SKP1	Reactome_2016	PSMC3	rs7124681	M1	Colon_Transverse
Mitotic G2-G2/M phases R-HSA-453274	19/175	1.02679e-10	5.48196e-09	7.61725	175.192	PLK4;DCTN1;DCTN3;CUL1;FOXM1;HAUS2;PSMA7;PSMB6;PSMB7;PSMB4;PSMC5;PSMB5;PSMD4;PSMC3;PSMB1;PSMC2;CDK1;MYBL2;SKP1	Reactome_2016	PSMC3	rs7124681	M1	Colon_Transverse
APC/C-mediated degradation of cell cycle proteins R-HSA-174143	14/85	1.15933e-10	5.48196e-09	12.1905	278.895	CUL1;PSMA7;ANAPC11;PSMB6;PSMB7;PSMB4;PSMC5;PSMB5;PSMD4;PSMC3;PSMB1;PSMC2;CDK1;SKP1	Reactome_2016	PSMC3	rs7124681	M1	Colon_Transverse
Regulation of mitotic cell cycle R-HSA-453276	14/85	1.15933e-10	5.48196e-09	12.1905	278.895	CUL1;PSMA7;ANAPC11;PSMB6;PSMB7;PSMB4;PSMC5;PSMB5;PSMD4;PSMC3;PSMB1;PSMC2;CDK1;SKP1	Reactome_2016	PSMC3	rs7124681	M1	Colon_Transverse
M Phase R-HSA-68886	23/268	1.3276e-10	5.85912e-09	5.92038	134.644	CENPU;NUP188;NUP133;CDCA5;NCAPG;SKA1;ZWINT;PSMA7;NDC80;ANAPC11;PSMB6;PSMB7;PSMB4;PSMC5;PSMB5;PSMD4;POM121C;PSMC3;ENSA;PSMB1;PSMC2;CENPK;CDK1	Reactome_2016	CENPU;PSMC3	rs58730668;rs7124681	M1	Colon_Transverse
Gene Expression R-HSA-74160	63/1631	1.73054e-10	6.39013e-09	2.7137	60.997	NUP188;MAML1;SETD9;PRKAG1;APEH;SRP14;USP39;SART1;PSMD4;TRIM28;EXO1;SIN3A;EIF2B1;NELFE;BRD1;SUPT16H;NUP133;PLRG1;NRBP1;THOC7;RRAGA;KARS;SARNP;DNAJC8;SF3B2;BLM;SUPT4H1;PRPF8;PSMA7;PSMB6;PSMB7;PSMB4;PSMB5;POM121C;SRP72;PSMB1;POLR2E;HARS;RBBP7;BRD7;POLR2I;POLR2K;SF3A3;EIF2B4;SSB;NR1H2;RPA1;SRP68;EIF2S1;SNUPN;PSMC5;EIF3M;PSMC3;EIF3I;PSMC2;EIF3J;CDK1;EIF3G;RNPS1;PRPF31;FARSA;EIF3C;TNRC6A	Reactome_2016	SETD9;NRBP1;SNUPN;EIF3M;PSMC3;FARSA;EIF3C	rs1260326;rs13737;rs145678014;rs3111316;rs7124681;rs8046545;rs96844	M1	Colon_Transverse
Degradation of GLI1 by the proteasome R-HSA-5610780	12/59	1.93055e-10	6.39013e-09	15.7049	351.289	PSMB6;PSMB7;PSMB4;PSMC5;PSMB5;PSMD4;PSMC3;PSMB1;PSMC2;CUL1;PSMA7;SKP1	Reactome_2016	PSMC3	rs7124681	M1	Colon_Transverse
GLI3 is processed to GLI3R by the proteasome R-HSA-5610785	12/59	1.93055e-10	6.39013e-09	15.7049	351.289	PSMB6;PSMB7;PSMB4;PSMC5;PSMB5;PSMD4;PSMC3;PSMB1;PSMC2;CUL1;PSMA7;SKP1	Reactome_2016	PSMC3	rs7124681	M1	Colon_Transverse
Degradation of GLI2 by the proteasome R-HSA-5610783	12/59	1.93055e-10	6.39013e-09	15.7049	351.289	PSMB6;PSMB7;PSMB4;PSMC5;PSMB5;PSMD4;PSMC3;PSMB1;PSMC2;CUL1;PSMA7;SKP1	Reactome_2016	PSMC3	rs7124681	M1	Colon_Transverse
SCF(Skp2)-mediated degradation of p27/p21 R-HSA-187577	12/59	1.93055e-10	6.39013e-09	15.7049	351.289	PSMB6;PSMB7;PSMB4;PSMC5;PSMB5;PSMD4;PSMC3;PSMB1;PSMC2;CUL1;PSMA7;SKP1	Reactome_2016	PSMC3	rs7124681	M1	Colon_Transverse
Separation of Sister Chromatids R-HSA-2467813	18/162	2.19368e-10	6.91532e-09	7.79752	173.419	CENPU;NUP133;CDCA5;SKA1;NDC80;ZWINT;PSMA7;ANAPC11;PSMB6;PSMB7;PSMB4;PSMC5;PSMB5;PSMD4;PSMC3;PSMB1;PSMC2;CENPK	Reactome_2016	CENPU;PSMC3	rs58730668;rs7124681	M1	Colon_Transverse
S Phase R-HSA-69242	16/124	2.38626e-10	7.18047e-09	9.19976	203.831	GINS2;CDCA5;CUL1;RPA1;PSMA7;PSMB6;PSMB7;PSMB4;PSMC5;ORC6;PSMB5;PSMD4;PSMC3;PSMB1;PSMC2;SKP1	Reactome_2016	PSMC3	rs7124681	M1	Colon_Transverse
Class I MHC mediated antigen processing & presentation R-HSA-983169	24/305	3.11667e-10	8.97058e-09	5.39386	118.067	UBE2F;CUL1;UBE2G2;LRRC41;PSMA7;ANAPC11;PSMB6;PSMB7;PSMB4;PSMC5;PSMB5;PSMD4;PSMC3;TRIM39;PSMB1;PSMC2;ARIH2;STUB1;CALR;UBE2V1;SKP1;SEC31A;RNF220;UBE2M	Reactome_2016	PSMC3;CALR	rs3111316;rs7124681	M1	Colon_Transverse
Metabolism of amino acids and derivatives R-HSA-71291	5/335	7.57413e-09	1.08672e-08	297.939	5571.03	RPS9;RPS8;RPS3;RPL13;RPL18	Reactome_2016	RPL13	rs12920022	M4	Adipose_Visceral_Omentum
Antigen processing: Ubiquitination & Proteasome degradation R-HSA-983168	22/260	4.43279e-10	1.22271e-08	5.81276	125.188	UBE2F;CUL1;UBE2G2;LRRC41;PSMA7;ANAPC11;PSMB6;PSMB7;PSMB4;PSMC5;PSMB5;PSMD4;PSMC3;TRIM39;PSMB1;PSMC2;ARIH2;STUB1;UBE2V1;SKP1;RNF220;UBE2M	Reactome_2016	PSMC3	rs7124681	M1	Colon_Transverse
Infectious disease R-HSA-5663205	5/348	9.16762e-09	1.26055e-08	286.458	5301.64	RPS9;RPS8;RPS3;RPL13;RPL18	Reactome_2016	RPL13	rs12920022	M4	Adipose_Visceral_Omentum
Vpu mediated degradation of CD4 R-HSA-180534	11/51	5.70524e-10	1.51075e-08	16.8687	359.041	PSMB6;PSMB7;PSMB4;PSMC5;PSMB5;PSMD4;PSMC3;PSMB1;PSMC2;PSMA7;SKP1	Reactome_2016	PSMC3	rs7124681	M1	Colon_Transverse
Mitotic Anaphase R-HSA-68882	18/173	6.47692e-10	1.64912e-08	7.24007	153.183	CENPU;NUP133;CDCA5;SKA1;NDC80;ZWINT;PSMA7;ANAPC11;PSMB6;PSMB7;PSMB4;PSMC5;PSMB5;PSMD4;PSMC3;PSMB1;PSMC2;CENPK	Reactome_2016	CENPU;PSMC3	rs58730668;rs7124681	M1	Colon_Transverse
Mitotic Metaphase and Anaphase R-HSA-2555396	18/174	7.11706e-10	1.745e-08	7.19329	151.515	CENPU;NUP133;CDCA5;SKA1;NDC80;ZWINT;PSMA7;ANAPC11;PSMB6;PSMB7;PSMB4;PSMC5;PSMB5;PSMD4;PSMC3;PSMB1;PSMC2;CENPK	Reactome_2016	CENPU;PSMC3	rs58730668;rs7124681	M1	Colon_Transverse
Interferon Signaling R-HSA-913531	5/196	1.04819e-08	1.78192e-08	129.581	2380.87	HLA-DQA2;HLA-DRB1;HLA-DQA1;HLA-DQB2;HLA-DQB1	Reactome_2016	HLA-DQA2;HLA-DRB1;HLA-DQA1;HLA-DQB2;HLA-DQB1	rs601945	M20	Thyroid
Activation of NF-kappaB in B cells R-HSA-1169091	12/66	7.65389e-10	1.8096e-08	13.6642	286.821	PSMB6;PSMB7;PSMB4;PSMC5;PSMB5;PSMD4;PSMC3;PSMB1;PSMC2;CUL1;PSMA7;SKP1	Reactome_2016	PSMC3	rs7124681	M1	Colon_Transverse
MHC class II antigen presentation R-HSA-2132295	5/103	8.10746e-10	1.94579e-08	202.98	4248.99	CD74;HLA-DOB;HLA-DRB1;HLA-DQA1;HLA-DQB1	Reactome_2016	HLA-DOB;HLA-DRB1;HLA-DQA1;HLA-DQB1	rs601945	M20	Adipose_Subcutaneous
Infectious disease R-HSA-5663205	25/348	8.88365e-10	2.02792e-08	4.89336	101.986	NUP188;SUPT4H1;AP2A1;PSMA7;PSMB6;PSMB7;PSMB4;PSMB5;PSMD4;POM121C;PSMB1;POLR2E;POLR2I;AP2M1;POLR2K;SKP1;NELFE;SUPT16H;NUP133;PSMC5;PSMC3;PSMC2;CHMP4A;CALR;KPNB1	Reactome_2016	PSMC3;CALR	rs3111316;rs7124681	M1	Colon_Transverse
CLEC7A (Dectin-1) signaling R-HSA-5607764	14/99	9.4142e-10	2.0774e-08	10.1754	211.482	CUL1;PSMA7;PSMB6;PSMB7;PSMB4;PSMC5;PSMB5;PSMD4;PSMC3;PSMB1;PSMC2;UBE2V1;SKP1;UBE2M	Reactome_2016	PSMC3	rs7124681	M1	Colon_Transverse
Cyclin E associated events during G1/S transition R-HSA-69202	12/68	1.09916e-09	2.34724e-08	13.1749	271.781	PSMB6;PSMB7;PSMB4;PSMC5;PSMB5;PSMD4;PSMC3;PSMB1;PSMC2;CUL1;PSMA7;SKP1	Reactome_2016	PSMC3	rs7124681	M1	Colon_Transverse
Cyclin A:Cdk2-associated events at S phase entry R-HSA-69656	12/69	1.31102e-09	2.71217e-08	12.9431	264.718	PSMB6;PSMB7;PSMB4;PSMC5;PSMB5;PSMD4;PSMC3;PSMB1;PSMC2;CUL1;PSMA7;SKP1	Reactome_2016	PSMC3	rs7124681	M1	Colon_Transverse
Cdc20:Phospho-APC/C mediated degradation of Cyclin A R-HSA-174184	12/71	1.84856e-09	3.70831e-08	12.5031	251.422	PSMB6;PSMB7;PSMB4;PSMC5;PSMB5;PSMD4;PSMC3;PSMB1;PSMC2;CDK1;PSMA7;ANAPC11	Reactome_2016	PSMC3	rs7124681	M1	Colon_Transverse
C-type lectin receptors (CLRs) R-HSA-5621481	15/123	1.95117e-09	3.79904e-08	8.59749	172.421	CUL1;PSMA7;PSMB6;PSMB7;PSMB4;PSMC5;PSMB5;PSMD4;PSMC3;PSMB1;PSMC2;UBE2V1;RAF1;SKP1;UBE2M	Reactome_2016	PSMC3	rs7124681	M1	Colon_Transverse
APC:Cdc20 mediated degradation of cell cycle proteins prior to satisfation of the cell cycle checkpoint R-HSA-179419	12/72	2.18569e-09	4.13407e-08	12.294	245.16	PSMB6;PSMB7;PSMB4;PSMC5;PSMB5;PSMD4;PSMC3;PSMB1;PSMC2;CDK1;PSMA7;ANAPC11	Reactome_2016	PSMC3	rs7124681	M1	Colon_Transverse
CDT1 association with the CDC6:ORC:origin complex R-HSA-68827	11/58	2.4602e-09	4.52403e-08	14.3512	284.484	PSMB6;PSMB7;PSMB4;PSMC5;ORC6;PSMB5;PSMD4;PSMC3;PSMB1;PSMC2;PSMA7	Reactome_2016	PSMC3	rs7124681	M1	Colon_Transverse
The role of GTSE1 in G2/M progression after G2 checkpoint R-HSA-8852276	11/59	2.97976e-09	5.28013e-08	14.0515	275.851	PSMB6;PSMB7;PSMB4;PSMC5;PSMB5;PSMD4;PSMC3;PSMB1;PSMC2;CDK1;PSMA7	Reactome_2016	PSMC3	rs7124681	M1	Colon_Transverse
APC/C:Cdc20 mediated degradation of mitotic proteins R-HSA-176409	12/74	3.03089e-09	5.28013e-08	11.8962	233.338	PSMB6;PSMB7;PSMB4;PSMC5;PSMB5;PSMD4;PSMC3;PSMB1;PSMC2;CDK1;PSMA7;ANAPC11	Reactome_2016	PSMC3	rs7124681	M1	Colon_Transverse
Activation of APC/C and APC/C:Cdc20 mediated degradation of mitotic proteins R-HSA-176814	12/75	3.55522e-09	6.03475e-08	11.7068	227.754	PSMB6;PSMB7;PSMB4;PSMC5;PSMB5;PSMD4;PSMC3;PSMB1;PSMC2;CDK1;PSMA7;ANAPC11	Reactome_2016	PSMC3	rs7124681	M1	Colon_Transverse
G2/M Checkpoints R-HSA-69481	16/150	4.08153e-09	6.75494e-08	7.40488	143.039	BLM;RPA1;PSMA7;BABAM1;PSMB6;PSMB7;PSMB4;PSMC5;ORC6;PSMB5;PSMD4;PSMC3;EXO1;PSMB1;PSMC2;CDK1	Reactome_2016	PSMC3	rs7124681	M1	Colon_Transverse
Autodegradation of Cdh1 by Cdh1:APC/C R-HSA-174084	11/62	5.17752e-09	8.3598e-08	13.2229	252.279	PSMB6;PSMB7;PSMB4;PSMC5;PSMB5;PSMD4;PSMC3;PSMB1;PSMC2;PSMA7;ANAPC11	Reactome_2016	PSMC3	rs7124681	M1	Colon_Transverse
Gene Expression R-HSA-74160	21/1631	4.57096e-10	8.5477e-08	7.24743	155.864	NOP56;DAXX;NOP14;PUS1;UBE2D3;NAT10;TRMT1;SSRP1;PRPF19;WDR46;SENP3;EIF2S1;RRP9;BYSL;RBL2;NOB1;DHX16;FARSA;EIF3C;ATRIP;TRMT61A	Reactome_2016	UBE2D3;RBL2;NOB1;FARSA;EIF3C;ATRIP;TRMT61A	rs1580278;rs3111316;rs4281707;rs62007683;rs8046545;rs862320;rs75423501	M4	Muscle_Skeletal
TNFR2 non-canonical NF-kB pathway R-HSA-5668541	13/95	5.69925e-09	8.98311e-08	9.76496	185.367	CUL1;PSMA7;PSMB6;PSMB7;PSMB4;PSMC5;PSMB5;PSMD4;PSMC3;PSMB1;PSMC2;SKP1;UBE2M	Reactome_2016	PSMC3	rs7124681	M1	Colon_Transverse
Regulation of activated PAK-2p34 by proteasome mediated degradation R-HSA-211733	10/49	6.24209e-09	9.3915e-08	15.6802	296.229	PSMB6;PSMB7;PSMB4;PSMC5;PSMB5;PSMD4;PSMC3;PSMB1;PSMC2;PSMA7	Reactome_2016	PSMC3	rs7124681	M1	Colon_Transverse
Cross-presentation of soluble exogenous antigens (endosomes) R-HSA-1236978	10/49	6.24209e-09	9.3915e-08	15.6802	296.229	PSMB6;PSMB7;PSMB4;PSMC5;PSMB5;PSMD4;PSMC3;PSMB1;PSMC2;PSMA7	Reactome_2016	PSMC3	rs7124681	M1	Colon_Transverse
Synthesis of DNA R-HSA-69239	13/97	7.38953e-09	1.01804e-07	9.53148	178.46	GINS2;RPA1;PSMA7;PSMB6;PSMB7;PSMB4;PSMC5;ORC6;PSMB5;PSMD4;PSMC3;PSMB1;PSMC2	Reactome_2016	PSMC3	rs7124681	M1	Colon_Transverse
CDK-mediated phosphorylation and removal of Cdc6 R-HSA-69017	10/50	7.6891e-09	1.01804e-07	15.2874	285.621	PSMB6;PSMB7;PSMB4;PSMC5;PSMB5;PSMD4;PSMC3;PSMB1;PSMC2;PSMA7	Reactome_2016	PSMC3	rs7124681	M1	Colon_Transverse
Ubiquitin-dependent degradation of Cyclin D1 R-HSA-69229	10/50	7.6891e-09	1.01804e-07	15.2874	285.621	PSMB6;PSMB7;PSMB4;PSMC5;PSMB5;PSMD4;PSMC3;PSMB1;PSMC2;PSMA7	Reactome_2016	PSMC3	rs7124681	M1	Colon_Transverse
Ubiquitin-dependent degradation of Cyclin D R-HSA-75815	10/50	7.6891e-09	1.01804e-07	15.2874	285.621	PSMB6;PSMB7;PSMB4;PSMC5;PSMB5;PSMD4;PSMC3;PSMB1;PSMC2;PSMA7	Reactome_2016	PSMC3	rs7124681	M1	Colon_Transverse
Regulation of Apoptosis R-HSA-169911	10/50	7.6891e-09	1.01804e-07	15.2874	285.621	PSMB6;PSMB7;PSMB4;PSMC5;PSMB5;PSMD4;PSMC3;PSMB1;PSMC2;PSMA7	Reactome_2016	PSMC3	rs7124681	M1	Colon_Transverse
Regulation of ornithine decarboxylase (ODC) R-HSA-350562	10/50	7.6891e-09	1.01804e-07	15.2874	285.621	PSMB6;PSMB7;PSMB4;PSMC5;PSMB5;PSMD4;PSMC3;PSMB1;PSMC2;PSMA7	Reactome_2016	PSMC3	rs7124681	M1	Colon_Transverse
ER-Phagosome pathway R-HSA-1236974	11/65	8.72348e-09	1.13234e-07	12.4864	231.713	PSMB6;PSMB7;PSMB4;PSMC5;PSMB5;PSMD4;PSMC3;PSMB1;PSMC2;CALR;PSMA7	Reactome_2016	PSMC3;CALR	rs3111316;rs7124681	M1	Colon_Transverse
Autodegradation of the E3 ubiquitin ligase COP1 R-HSA-349425	10/51	9.42537e-09	1.17735e-07	14.9138	275.604	PSMB6;PSMB7;PSMB4;PSMC5;PSMB5;PSMD4;PSMC3;PSMB1;PSMC2;PSMA7	Reactome_2016	PSMC3	rs7124681	M1	Colon_Transverse
Downstream TCR signaling R-HSA-202424	13/99	9.52084e-09	1.17735e-07	9.30887	171.933	CUL1;PSMA7;PSMB6;PSMB7;PSMB4;PSMC5;PSMB5;PSMD4;PSMC3;PSMB1;PSMC2;UBE2V1;SKP1	Reactome_2016	PSMC3	rs7124681	M1	Colon_Transverse
Cell Cycle Checkpoints R-HSA-69620	17/182	1.01209e-08	1.17735e-07	6.39969	117.81	BLM;RPA1;PSMA7;ANAPC11;BABAM1;PSMB6;PSMB7;PSMB4;PSMC5;ORC6;PSMB5;PSMD4;PSMC3;EXO1;PSMB1;PSMC2;CDK1	Reactome_2016	PSMC3	rs7124681	M1	Colon_Transverse
Degradation of beta-catenin by the destruction complex R-HSA-195253	12/82	1.0166e-08	1.17735e-07	10.5324	193.84	PSMB6;PSMB7;PSMB4;PSMC5;PSMB5;PSMD4;PSMC3;PSMB1;PSMC2;CUL1;PSMA7;SKP1	Reactome_2016	PSMC3	rs7124681	M1	Colon_Transverse
DNA Replication Pre-Initiation R-HSA-69002	12/82	1.0166e-08	1.17735e-07	10.5324	193.84	PSMB6;PSMB7;PSMB4;PSMC5;ORC6;PSMB5;PSMD4;PSMC3;PSMB1;PSMC2;RPA1;PSMA7	Reactome_2016	PSMC3	rs7124681	M1	Colon_Transverse
M/G1 Transition R-HSA-68874	12/82	1.0166e-08	1.17735e-07	10.5324	193.84	PSMB6;PSMB7;PSMB4;PSMC5;ORC6;PSMB5;PSMD4;PSMC3;PSMB1;PSMC2;RPA1;PSMA7	Reactome_2016	PSMC3	rs7124681	M1	Colon_Transverse
APC/C:Cdc20 mediated degradation of Securin R-HSA-174154	11/66	1.03151e-08	1.17735e-07	12.2587	225.434	PSMB6;PSMB7;PSMB4;PSMC5;PSMB5;PSMD4;PSMC3;PSMB1;PSMC2;PSMA7;ANAPC11	Reactome_2016	PSMC3	rs7124681	M1	Colon_Transverse
p53-Independent DNA Damage Response R-HSA-69610	10/52	1.14998e-08	1.24801e-07	14.5579	266.133	PSMB6;PSMB7;PSMB4;PSMC5;PSMB5;PSMD4;PSMC3;PSMB1;PSMC2;PSMA7	Reactome_2016	PSMC3	rs7124681	M1	Colon_Transverse
p53-Independent G1/S DNA damage checkpoint R-HSA-69613	10/52	1.14998e-08	1.24801e-07	14.5579	266.133	PSMB6;PSMB7;PSMB4;PSMC5;PSMB5;PSMD4;PSMC3;PSMB1;PSMC2;PSMA7	Reactome_2016	PSMC3	rs7124681	M1	Colon_Transverse
Ubiquitin Mediated Degradation of Phosphorylated Cdc25A R-HSA-69601	10/52	1.14998e-08	1.24801e-07	14.5579	266.133	PSMB6;PSMB7;PSMB4;PSMC5;PSMB5;PSMD4;PSMC3;PSMB1;PSMC2;PSMA7	Reactome_2016	PSMC3	rs7124681	M1	Colon_Transverse
Assembly of the pre-replicative complex R-HSA-68867	11/67	1.21609e-08	1.29847e-07	12.0392	219.415	PSMB6;PSMB7;PSMB4;PSMC5;ORC6;PSMB5;PSMD4;PSMC3;PSMB1;PSMC2;PSMA7	Reactome_2016	PSMC3	rs7124681	M1	Colon_Transverse
Vif-mediated degradation of APOBEC3G R-HSA-180585	10/53	1.3968e-08	1.46775e-07	14.2186	257.166	PSMB6;PSMB7;PSMB4;PSMC5;PSMB5;PSMD4;PSMC3;PSMB1;PSMC2;PSMA7	Reactome_2016	PSMC3	rs7124681	M1	Colon_Transverse
Stabilization of p53 R-HSA-69541	10/54	1.68932e-08	1.69444e-07	13.8948	248.666	PSMB6;PSMB7;PSMB4;PSMC5;PSMB5;PSMD4;PSMC3;PSMB1;PSMC2;PSMA7	Reactome_2016	PSMC3	rs7124681	M1	Colon_Transverse
AUF1 (hnRNP D0) binds and destabilizes mRNA R-HSA-450408	10/54	1.68932e-08	1.69444e-07	13.8948	248.666	PSMB6;PSMB7;PSMB4;PSMC5;PSMB5;PSMD4;PSMC3;PSMB1;PSMC2;PSMA7	Reactome_2016	PSMC3	rs7124681	M1	Colon_Transverse
Degradation of AXIN R-HSA-4641257	10/54	1.68932e-08	1.69444e-07	13.8948	248.666	PSMB6;PSMB7;PSMB4;PSMC5;PSMB5;PSMD4;PSMC3;PSMB1;PSMC2;PSMA7	Reactome_2016	PSMC3	rs7124681	M1	Colon_Transverse
Switching of origins to a post-replicative state R-HSA-69052	11/70	1.95921e-08	1.88604e-07	11.4253	202.778	PSMB6;PSMB7;PSMB4;PSMC5;ORC6;PSMB5;PSMD4;PSMC3;PSMB1;PSMC2;PSMA7	Reactome_2016	PSMC3	rs7124681	M1	Colon_Transverse
Orc1 removal from chromatin R-HSA-68949	11/70	1.95921e-08	1.88604e-07	11.4253	202.778	PSMB6;PSMB7;PSMB4;PSMC5;ORC6;PSMB5;PSMD4;PSMC3;PSMB1;PSMC2;PSMA7	Reactome_2016	PSMC3	rs7124681	M1	Colon_Transverse
DNA Replication R-HSA-69306	13/105	1.96582e-08	1.88604e-07	8.6991	154.364	GINS2;RPA1;PSMA7;PSMB6;PSMB7;PSMB4;PSMC5;ORC6;PSMB5;PSMD4;PSMC3;PSMB1;PSMC2	Reactome_2016	PSMC3	rs7124681	M1	Colon_Transverse
Hh mutants that don't undergo autocatalytic processing are degraded by ERAD R-HSA-5362768	10/55	2.03471e-08	1.92425e-07	13.5853	240.601	PSMB6;PSMB7;PSMB4;PSMC5;PSMB5;PSMD4;PSMC3;PSMB1;PSMC2;PSMA7	Reactome_2016	PSMC3	rs7124681	M1	Colon_Transverse
APC/C:Cdh1 mediated degradation of Cdc20 and other APC/C:Cdh1 targeted proteins in late mitosis/early G1 R-HSA-174178	11/71	2.28451e-08	2.13006e-07	11.2343	197.663	PSMB6;PSMB7;PSMB4;PSMC5;PSMB5;PSMD4;PSMC3;PSMB1;PSMC2;PSMA7;ANAPC11	Reactome_2016	PSMC3	rs7124681	M1	Colon_Transverse
Degradation of DVL R-HSA-4641258	10/56	2.44102e-08	2.21363e-07	13.2893	232.939	PSMB6;PSMB7;PSMB4;PSMC5;PSMB5;PSMD4;PSMC3;PSMB1;PSMC2;PSMA7	Reactome_2016	PSMC3	rs7124681	M1	Colon_Transverse
Removal of licensing factors from origins R-HSA-69300	11/72	2.65706e-08	2.37699e-07	11.0496	192.743	PSMB6;PSMB7;PSMB4;PSMC5;ORC6;PSMB5;PSMD4;PSMC3;PSMB1;PSMC2;PSMA7	Reactome_2016	PSMC3	rs7124681	M1	Colon_Transverse
Hh mutants abrogate ligand secretion R-HSA-5387390	10/57	2.91734e-08	2.57504e-07	13.0059	225.652	PSMB6;PSMB7;PSMB4;PSMC5;PSMB5;PSMD4;PSMC3;PSMB1;PSMC2;PSMA7	Reactome_2016	PSMC3	rs7124681	M1	Colon_Transverse
MHC class II antigen presentation R-HSA-2132295	6/103	2.63349e-09	2.73883e-07	64.7141	1278.42	CD74;HLA-DOB;HLA-DQA1;HLA-DRB1;HLA-DPA1;HLA-DQB1	Reactome_2016	HLA-DOB;HLA-DQA1;HLA-DRB1;HLA-DQB1	rs601945	M3	Muscle_Skeletal
PCP/CE pathway R-HSA-4086400	12/91	3.38906e-08	2.95205e-07	9.3282	160.446	PSMB6;PSMB7;PSMB4;PSMC5;PSMB5;PSMD4;PSMC3;PSMB1;PSMC2;AP2A1;AP2M1;PSMA7	Reactome_2016	PSMC3	rs7124681	M1	Colon_Transverse
MAPK6/MAPK4 signaling R-HSA-5687128	12/92	3.84024e-08	3.28336e-07	9.21113	157.281	PSMB6;PSMB7;PSMB4;PSMC5;PSMB5;PSMD4;PSMC3;PSMB1;PSMC2;CDK1;PSMA7;TNRC6A	Reactome_2016	PSMC3	rs7124681	M1	Colon_Transverse
FCERI mediated NF-kB activation R-HSA-2871837	13/111	3.86861e-08	3.28336e-07	8.164	139.341	CUL1;PSMA7;PSMB6;PSMB7;PSMB4;PSMC5;PSMB5;PSMD4;PSMC3;PSMB1;PSMC2;UBE2V1;SKP1	Reactome_2016	PSMC3	rs7124681	M1	Colon_Transverse
Regulation of DNA replication R-HSA-69304	11/75	4.12027e-08	3.45268e-07	10.53	179.061	PSMB6;PSMB7;PSMB4;PSMC5;ORC6;PSMB5;PSMD4;PSMC3;PSMB1;PSMC2;PSMA7	Reactome_2016	PSMC3	rs7124681	M1	Colon_Transverse
Adaptive Immune System R-HSA-1280218	6/762	2.2837e-07	3.52936e-07	50.8862	778.168	HLA-DQA2;HLA-DOB;HLA-DRB1;HLA-DQA1;HLA-DQB2;HLA-DQB1	Reactome_2016	HLA-DQA2;HLA-DOB;HLA-DRB1;HLA-DQA1;HLA-DQB2;HLA-DQB1	rs601945	M20	Thyroid
Disease R-HSA-1643685	5/725	3.59442e-07	4.56214e-07	133.847	1986.12	RPS9;RPS8;RPS3;RPL13;RPL18	Reactome_2016	RPL13	rs12920022	M4	Adipose_Visceral_Omentum
MHC class II antigen presentation R-HSA-2132295	4/103	2.29405e-08	5.27631e-07	267.933	4713.03	CD74;HLA-DQA2;HLA-DOB;HLA-DRB1	Reactome_2016	HLA-DQA2;HLA-DOB;HLA-DRB1	rs601945	M13	Colon_Sigmoid
Translocation of ZAP-70 to Immunological synapse R-HSA-202430	4/21	1.1197e-08	5.82243e-07	223.619	4093.93	HLA-DQA1;HLA-DRB1;HLA-DPA1;HLA-DQB1	Reactome_2016	HLA-DQA1;HLA-DRB1;HLA-DQB1	rs601945	M3	Muscle_Skeletal
p53-Dependent G1/S DNA damage checkpoint R-HSA-69580	10/63	7.90811e-08	6.38436e-07	11.53	188.548	PSMB6;PSMB7;PSMB4;PSMC5;PSMB5;PSMD4;PSMC3;PSMB1;PSMC2;PSMA7	Reactome_2016	PSMC3	rs7124681	M1	Colon_Transverse
p53-Dependent G1 DNA Damage Response R-HSA-69563	10/63	7.90811e-08	6.38436e-07	11.53	188.548	PSMB6;PSMB7;PSMB4;PSMC5;PSMB5;PSMD4;PSMC3;PSMB1;PSMC2;PSMA7	Reactome_2016	PSMC3	rs7124681	M1	Colon_Transverse
Asymmetric localization of PCP proteins R-HSA-4608870	10/63	7.90811e-08	6.38436e-07	11.53	188.548	PSMB6;PSMB7;PSMB4;PSMC5;PSMB5;PSMD4;PSMC3;PSMB1;PSMC2;PSMA7	Reactome_2016	PSMC3	rs7124681	M1	Colon_Transverse
TCR signaling R-HSA-202403	13/118	8.07785e-08	6.44282e-07	7.61701	124.398	CUL1;PSMA7;PSMB6;PSMB7;PSMB4;PSMC5;PSMB5;PSMD4;PSMC3;PSMB1;PSMC2;UBE2V1;SKP1	Reactome_2016	PSMC3	rs7124681	M1	Colon_Transverse
Phosphorylation of CD3 and TCR zeta chains R-HSA-202427	4/24	1.98297e-08	6.87428e-07	190.048	3370.7	HLA-DQA1;HLA-DRB1;HLA-DPA1;HLA-DQB1	Reactome_2016	HLA-DQA1;HLA-DRB1;HLA-DQB1	rs601945	M3	Muscle_Skeletal
Hedgehog 'off' state R-HSA-5610787	12/99	8.8223e-08	6.95281e-07	8.46698	137.532	PSMB6;PSMB7;PSMB4;PSMC5;PSMB5;PSMD4;PSMC3;PSMB1;PSMC2;CUL1;PSMA7;SKP1	Reactome_2016	PSMC3	rs7124681	M1	Colon_Transverse
Hedgehog ligand biogenesis R-HSA-5358346	10/64	9.2364e-08	7.19352e-07	11.3159	183.29	PSMB6;PSMB7;PSMB4;PSMC5;PSMB5;PSMD4;PSMC3;PSMB1;PSMC2;PSMA7	Reactome_2016	PSMC3	rs7124681	M1	Colon_Transverse
PD-1 signaling R-HSA-389948	4/26	2.78522e-08	7.24156e-07	172.753	3005.28	HLA-DQA1;HLA-DRB1;HLA-DPA1;HLA-DQB1	Reactome_2016	HLA-DQA1;HLA-DRB1;HLA-DQB1	rs601945	M3	Muscle_Skeletal
Antigen processing-Cross presentation R-HSA-1236975	11/82	1.06257e-07	8.17931e-07	9.48847	152.36	PSMB6;PSMB7;PSMB4;PSMC5;PSMB5;PSMD4;PSMC3;PSMB1;PSMC2;CALR;PSMA7	Reactome_2016	PSMC3;CALR	rs3111316;rs7124681	M1	Colon_Transverse
G1/S DNA Damage Checkpoints R-HSA-69615	10/65	1.07572e-07	8.18533e-07	11.1096	178.255	PSMB6;PSMB7;PSMB4;PSMC5;PSMB5;PSMD4;PSMC3;PSMB1;PSMC2;PSMA7	Reactome_2016	PSMC3	rs7124681	M1	Colon_Transverse
Interferon gamma signaling R-HSA-877300	4/93	9.00403e-08	9.53111e-07	149.071	2418.38	HLA-C;HLA-DRB1;HLA-DQA1;HLA-DQB1	Reactome_2016	HLA-C;HLA-DRB1;HLA-DQA1;HLA-DQB1	rs601945	M20	Adipose_Subcutaneous
Translocation of ZAP-70 to Immunological synapse R-HSA-202430	3/21	1.19139e-07	9.53111e-07	475.524	7581.26	HLA-DRB1;HLA-DQA1;HLA-DQB1	Reactome_2016	HLA-DRB1;HLA-DQA1;HLA-DQB1	rs601945	M20	Adipose_Subcutaneous
Metabolism of polyamines R-HSA-351202	11/84	1.36862e-07	1.02957e-06	9.22757	145.835	PSMB6;PSMB7;PSMB4;PSMC5;PSMB5;PSMD4;PSMC3;PSMB1;PSMC2;APIP;PSMA7	Reactome_2016	PSMC3;APIP	rs2767036;rs7124681	M1	Colon_Transverse
Regulation of RAS by GAPs R-HSA-5658442	10/67	1.44725e-07	1.07649e-06	10.7187	168.803	PSMB6;PSMB7;PSMB4;PSMC5;PSMB5;PSMD4;PSMC3;PSMB1;PSMC2;PSMA7	Reactome_2016	PSMC3	rs7124681	M1	Colon_Transverse
Phosphorylation of CD3 and TCR zeta chains R-HSA-202427	3/24	1.81164e-07	1.08699e-06	407.531	6326.45	HLA-DRB1;HLA-DQA1;HLA-DQB1	Reactome_2016	HLA-DRB1;HLA-DQA1;HLA-DQB1	rs601945	M20	Adipose_Subcutaneous
PD-1 signaling R-HSA-389948	3/26	2.326e-07	1.11648e-06	372.056	5682.76	HLA-DRB1;HLA-DQA1;HLA-DQB1	Reactome_2016	HLA-DRB1;HLA-DQA1;HLA-DQB1	rs601945	M20	Adipose_Subcutaneous
Signaling by Interleukins R-HSA-449147	6/392	3.70065e-07	1.44398e-06	30.4632	451.148	CAMK2B;PSMB7;PSMB4;PSMB1;PSMD3;IL27	Reactome_2016	CAMK2B;IL27	rs116913033;rs8046545	M3	Liver
Choline catabolism R-HSA-6798163	2/6	2.24956e-07	1.57469e-06	9996.5	153020	DMGDH;BHMT	Reactome_2016	DMGDH;BHMT	rs1316776	M12	Colon_Sigmoid
tRNA Aminoacylation R-HSA-379724	8/42	1.50372e-08	1.63905e-06	22.1266	398.561	LARS2;SARS2;KARS;SARS;TARS2;HARS;FARSA;EARS2	Reactome_2016	FARSA	rs3111316	M1	Whole_Blood
Interferon gamma signaling R-HSA-877300	5/93	9.62501e-08	1.67812e-06	56.4972	912.786	HLA-C;HLA-DQA1;HLA-DRB1;HLA-DPA1;HLA-DQB1	Reactome_2016	HLA-C;HLA-DQA1;HLA-DRB1;HLA-DQB1	rs601945	M3	Muscle_Skeletal
Generation of second messenger molecules R-HSA-202433	4/35	9.68145e-08	1.67812e-06	122.544	1979.14	HLA-DQA1;HLA-DRB1;HLA-DPA1;HLA-DQB1	Reactome_2016	HLA-DQA1;HLA-DRB1;HLA-DQB1	rs601945	M3	Muscle_Skeletal
Translocation of ZAP-70 to Immunological synapse R-HSA-202430	3/21	1.19139e-07	1.68635e-06	475.524	7581.26	HLA-DQA2;HLA-DQB2;HLA-DQB1	Reactome_2016	HLA-DQA2;HLA-DQB2;HLA-DQB1	rs601945	M11	Stomach
MHC class II antigen presentation R-HSA-2132295	4/103	1.36019e-07	1.68635e-06	133.946	2117.75	HLA-DQA2;HLA-DOB;HLA-DQB2;HLA-DQB1	Reactome_2016	HLA-DQA2;HLA-DOB;HLA-DQB2;HLA-DQB1	rs601945	M11	Stomach
Phosphorylation of CD3 and TCR zeta chains R-HSA-202427	3/24	1.81164e-07	1.68635e-06	407.531	6326.45	HLA-DQA2;HLA-DQB2;HLA-DQB1	Reactome_2016	HLA-DQA2;HLA-DQB2;HLA-DQB1	rs601945	M11	Stomach
PD-1 signaling R-HSA-389948	3/26	2.326e-07	1.68635e-06	372.056	5682.76	HLA-DQA2;HLA-DQB2;HLA-DQB1	Reactome_2016	HLA-DQA2;HLA-DQB2;HLA-DQB1	rs601945	M11	Stomach
Adaptive Immune System R-HSA-1280218	6/762	5.52465e-07	2.0028e-06	38.1627	549.882	CD74;HLA-C;HLA-DOB;HLA-DRB1;HLA-DQA1;HLA-DQB1	Reactome_2016	HLA-C;HLA-DOB;HLA-DRB1;HLA-DQA1;HLA-DQB1	rs601945	M20	Adipose_Subcutaneous
Generation of second messenger molecules R-HSA-202433	3/35	5.8415e-07	2.0028e-06	267.295	3836.51	HLA-DRB1;HLA-DQA1;HLA-DQB1	Reactome_2016	HLA-DRB1;HLA-DQA1;HLA-DQB1	rs601945	M20	Adipose_Subcutaneous
GRB2 events in EGFR signaling R-HSA-179812	5/235	8.43507e-07	2.34811e-06	39.0395	545.995	CAMK2B;PSMB7;PSMB4;PSMB1;PSMD3	Reactome_2016	CAMK2B	rs116913033	M3	Liver
SHC1 events in EGFR signaling R-HSA-180336	5/235	8.43507e-07	2.34811e-06	39.0395	545.995	CAMK2B;PSMB7;PSMB4;PSMB1;PSMD3	Reactome_2016	CAMK2B	rs116913033	M3	Liver
SOS-mediated signalling R-HSA-112412	5/235	8.43507e-07	2.34811e-06	39.0395	545.995	CAMK2B;PSMB7;PSMB4;PSMB1;PSMD3	Reactome_2016	CAMK2B	rs116913033	M3	Liver
SHC1 events in ERBB4 signaling R-HSA-1250347	5/235	8.43507e-07	2.34811e-06	39.0395	545.995	CAMK2B;PSMB7;PSMB4;PSMB1;PSMD3	Reactome_2016	CAMK2B	rs116913033	M3	Liver
RAF/MAP kinase cascade R-HSA-5673001	5/235	8.43507e-07	2.34811e-06	39.0395	545.995	CAMK2B;PSMB7;PSMB4;PSMB1;PSMD3	Reactome_2016	CAMK2B	rs116913033	M3	Liver
FRS-mediated FGFR2 signaling R-HSA-5654700	5/236	8.61367e-07	2.34811e-06	38.8686	542.789	CAMK2B;PSMB7;PSMB4;PSMB1;PSMD3	Reactome_2016	CAMK2B	rs116913033	M3	Liver
FRS-mediated FGFR4 signaling R-HSA-5654712	5/236	8.61367e-07	2.34811e-06	38.8686	542.789	CAMK2B;PSMB7;PSMB4;PSMB1;PSMD3	Reactome_2016	CAMK2B	rs116913033	M3	Liver
FRS-mediated FGFR3 signaling R-HSA-5654706	5/236	8.61367e-07	2.34811e-06	38.8686	542.789	CAMK2B;PSMB7;PSMB4;PSMB1;PSMD3	Reactome_2016	CAMK2B	rs116913033	M3	Liver
FRS-mediated FGFR1 signaling R-HSA-5654693	5/236	8.61367e-07	2.34811e-06	38.8686	542.789	CAMK2B;PSMB7;PSMB4;PSMB1;PSMD3	Reactome_2016	CAMK2B	rs116913033	M3	Liver
ARMS-mediated activation R-HSA-170984	5/239	9.16749e-07	2.38316e-06	38.3644	533.359	CAMK2B;PSMB7;PSMB4;PSMB1;PSMD3	Reactome_2016	CAMK2B	rs116913033	M3	Liver
Signalling to p38 via RIT and RIN R-HSA-187706	5/239	9.16749e-07	2.38316e-06	38.3644	533.359	CAMK2B;PSMB7;PSMB4;PSMB1;PSMD3	Reactome_2016	CAMK2B	rs116913033	M3	Liver
Frs2-mediated activation R-HSA-170968	5/240	9.35822e-07	2.38316e-06	38.1992	530.276	CAMK2B;PSMB7;PSMB4;PSMB1;PSMD3	Reactome_2016	CAMK2B	rs116913033	M3	Liver
MAPK1/MAPK3 signaling R-HSA-5684996	5/241	9.55208e-07	2.38316e-06	38.0354	527.222	CAMK2B;PSMB7;PSMB4;PSMB1;PSMD3	Reactome_2016	CAMK2B	rs116913033	M3	Liver
Prolonged ERK activation events R-HSA-169893	5/242	9.7491e-07	2.38316e-06	37.873	524.198	CAMK2B;PSMB7;PSMB4;PSMB1;PSMD3	Reactome_2016	CAMK2B	rs116913033	M3	Liver
Signaling by Leptin R-HSA-2586552	5/243	9.94932e-07	2.38544e-06	37.712	521.202	CAMK2B;PSMB7;PSMB4;PSMB1;PSMD3	Reactome_2016	CAMK2B	rs116913033	M3	Liver
Interleukin receptor SHC signaling R-HSA-912526	5/245	1.03595e-06	2.45422e-06	37.3939	515.296	CAMK2B;PSMB7;PSMB4;PSMB1;PSMD3	Reactome_2016	CAMK2B	rs116913033	M3	Liver
Signalling to RAS R-HSA-167044	5/246	1.05696e-06	2.47452e-06	37.2369	512.384	CAMK2B;PSMB7;PSMB4;PSMB1;PSMD3	Reactome_2016	CAMK2B	rs116913033	M3	Liver
rRNA processing R-HSA-72312	8/180	2.69163e-08	2.51668e-06	19.9939	348.505	NOP56;NOP14;NOB1;NAT10;WDR46;SENP3;RRP9;BYSL	Reactome_2016	NOB1	rs862320	M4	Muscle_Skeletal
VEGFR2 mediated cell proliferation R-HSA-5218921	5/248	1.09998e-06	2.54529e-06	36.9267	506.642	CAMK2B;PSMB7;PSMB4;PSMB1;PSMD3	Reactome_2016	CAMK2B	rs116913033	M3	Liver
Generation of second messenger molecules R-HSA-202433	10/35	6.96807e-09	2.71407e-06	16.3773	307.597	ITK;ZAP70;HLA-DPB1;HLA-DRA;EVL;PLCG1;HLA-DQA1;HLA-DRB1;HLA-DPA1;HLA-DQB1	Reactome_2016	HLA-DQA1;HLA-DRB1;HLA-DQB1	rs601945	M2	Whole_Blood
Interleukin-2 signaling R-HSA-451927	5/252	1.19016e-06	2.72233e-06	36.3213	495.474	CAMK2B;PSMB7;PSMB4;PSMB1;PSMD3	Reactome_2016	CAMK2B	rs116913033	M3	Liver
Signalling to ERKs R-HSA-187687	5/253	1.2136e-06	2.74439e-06	36.173	492.746	CAMK2B;PSMB7;PSMB4;PSMB1;PSMD3	Reactome_2016	CAMK2B	rs116913033	M3	Liver
Metabolism of proteins R-HSA-392499	5/1074	2.53725e-06	2.79097e-06	88.5173	1140.5	RPS9;RPS8;RPS3;RPL13;RPL18	Reactome_2016	RPL13	rs12920022	M4	Adipose_Visceral_Omentum
Processing of Capped Intron-Containing Pre-mRNA R-HSA-72203	21/193	1.07769e-08	2.7984e-06	5.07854	93.1703	NUP205;HNRNPA3;SF3B3;NUP210;NUP188;CPSF1;SRRT;PRPF8;LSM4;PTBP1;DDX39A;DDX39B;HNRNPH1;SNRNP70;U2AF2;RNPS1;SNRNP200;HNRNPA1;SRSF7;RBMX;HNRNPA0	Reactome_2016	CPSF1;DDX39B	rs4977213;rs601945	M2	Whole_Blood
Interleukin-3, 5 and GM-CSF signaling R-HSA-512988	5/261	1.4145e-06	3.12762e-06	35.0284	471.788	CAMK2B;PSMB7;PSMB4;PSMB1;PSMD3	Reactome_2016	CAMK2B	rs116913033	M3	Liver
NCAM signaling for neurite out-growth R-HSA-375165	5/266	1.55282e-06	3.35996e-06	34.3487	459.428	CAMK2B;PSMB7;PSMB4;PSMB1;PSMD3	Reactome_2016	CAMK2B	rs116913033	M3	Liver
Generation of second messenger molecules R-HSA-202433	3/35	5.8415e-07	3.38807e-06	267.295	3836.51	HLA-DQA2;HLA-DQB2;HLA-DQB1	Reactome_2016	HLA-DQA2;HLA-DQB2;HLA-DQB1	rs601945	M11	Stomach
Translocation of ZAP-70 to Immunological synapse R-HSA-202430	3/21	1.63706e-07	3.67483e-06	416.062	6501.06	HLA-DRA;HLA-DRB1;HLA-DPA1	Reactome_2016	HLA-DRB1	rs601945	M10	Pancreas
MHC class II antigen presentation R-HSA-2132295	4/103	2.12899e-07	3.67483e-06	114.805	1763.69	CD74;HLA-DRA;HLA-DRB1;HLA-DPA1	Reactome_2016	HLA-DRB1	rs601945	M10	Pancreas
Phosphorylation of CD3 and TCR zeta chains R-HSA-202427	3/24	2.48906e-07	3.67483e-06	356.571	5422.09	HLA-DRA;HLA-DRB1;HLA-DPA1	Reactome_2016	HLA-DRB1	rs601945	M10	Pancreas
PD-1 signaling R-HSA-389948	3/26	3.1955e-07	3.67483e-06	325.533	4868.78	HLA-DRA;HLA-DRB1;HLA-DPA1	Reactome_2016	HLA-DRB1	rs601945	M10	Pancreas
Adaptive Immune System R-HSA-1280218	33/762	5.01746e-07	3.69062e-06	2.87707	41.7324	DCTN1;DCTN3;CUL1;AP2A1;KIF11;PSMA7;ANAPC11;PSMB6;PSMB7;PSMB4;PSMB5;PSMD4;NCR3LG1;PSMB1;ARIH2;PIP5K1A;AP2M1;SKP1;SEC31A;UBE2F;UBE2G2;LRRC41;PSMC5;PSMC3;TRIM39;PSMC2;STUB1;CALR;UBE2V1;RAF1;TNRC6A;RNF220;UBE2M	Reactome_2016	NCR3LG1;PSMC3;CALR	rs3111316;rs5213;rs7124681	M1	Colon_Transverse
MAPK family signaling cascades R-HSA-5683057	5/284	2.14161e-06	4.43938e-06	32.1033	419.075	CAMK2B;PSMB7;PSMB4;PSMB1;PSMD3	Reactome_2016	CAMK2B	rs116913033	M3	Liver
IRS-mediated signalling R-HSA-112399	5/284	2.14161e-06	4.43938e-06	32.1033	419.075	CAMK2B;PSMB7;PSMB4;PSMB1;PSMD3	Reactome_2016	CAMK2B	rs116913033	M3	Liver
Cytokine Signaling in Immune system R-HSA-1280215	5/620	3.20098e-06	4.53472e-06	39.3821	498.265	HLA-DQA2;HLA-DRB1;HLA-DQA1;HLA-DQB2;HLA-DQB1	Reactome_2016	HLA-DQA2;HLA-DRB1;HLA-DQA1;HLA-DQB2;HLA-DQB1	rs601945	M20	Thyroid
Insulin receptor signalling cascade R-HSA-74751	5/287	2.25485e-06	4.56432e-06	31.7569	412.917	CAMK2B;PSMB7;PSMB4;PSMB1;PSMD3	Reactome_2016	CAMK2B	rs116913033	M3	Liver
IGF1R signaling cascade R-HSA-2428924	5/288	2.29363e-06	4.56432e-06	31.6431	410.898	CAMK2B;PSMB7;PSMB4;PSMB1;PSMD3	Reactome_2016	CAMK2B	rs116913033	M3	Liver
Signaling by Type 1 Insulin-like Growth Factor 1 Receptor (IGF1R) R-HSA-2404192	5/288	2.29363e-06	4.56432e-06	31.6431	410.898	CAMK2B;PSMB7;PSMB4;PSMB1;PSMD3	Reactome_2016	CAMK2B	rs116913033	M3	Liver
IRS-related events triggered by IGF1R R-HSA-2428928	5/288	2.29363e-06	4.56432e-06	31.6431	410.898	CAMK2B;PSMB7;PSMB4;PSMB1;PSMD3	Reactome_2016	CAMK2B	rs116913033	M3	Liver
FCERI mediated MAPK activation R-HSA-2871796	5/289	2.33293e-06	4.56753e-06	31.5301	408.894	CAMK2B;PSMB7;PSMB4;PSMB1;PSMD3	Reactome_2016	CAMK2B	rs116913033	M3	Liver
Regulation of activated PAK-2p34 by proteasome mediated degradation R-HSA-211733	3/49	4.80325e-07	5.32832e-06	325.223	4731.6	PSMB6;PSMB5;PSMC3	Reactome_2016	PSMC3	rs7124681	M4	Small_Intestine_Terminal_Ileum
Cross-presentation of soluble exogenous antigens (endosomes) R-HSA-1236978	3/49	4.80325e-07	5.32832e-06	325.223	4731.6	PSMB6;PSMB5;PSMC3	Reactome_2016	PSMC3	rs7124681	M4	Small_Intestine_Terminal_Ileum
CDK-mediated phosphorylation and removal of Cdc6 R-HSA-69017	3/50	5.10908e-07	5.32832e-06	318.287	4611.05	PSMB6;PSMB5;PSMC3	Reactome_2016	PSMC3	rs7124681	M4	Small_Intestine_Terminal_Ileum
Ubiquitin-dependent degradation of Cyclin D1 R-HSA-69229	3/50	5.10908e-07	5.32832e-06	318.287	4611.05	PSMB6;PSMB5;PSMC3	Reactome_2016	PSMC3	rs7124681	M4	Small_Intestine_Terminal_Ileum
Ubiquitin-dependent degradation of Cyclin D R-HSA-75815	3/50	5.10908e-07	5.32832e-06	318.287	4611.05	PSMB6;PSMB5;PSMC3	Reactome_2016	PSMC3	rs7124681	M4	Small_Intestine_Terminal_Ileum
Regulation of Apoptosis R-HSA-169911	3/50	5.10908e-07	5.32832e-06	318.287	4611.05	PSMB6;PSMB5;PSMC3	Reactome_2016	PSMC3	rs7124681	M4	Small_Intestine_Terminal_Ileum
Regulation of ornithine decarboxylase (ODC) R-HSA-350562	3/50	5.10908e-07	5.32832e-06	318.287	4611.05	PSMB6;PSMB5;PSMC3	Reactome_2016	PSMC3	rs7124681	M4	Small_Intestine_Terminal_Ileum
Vpu mediated degradation of CD4 R-HSA-180534	3/51	5.42758e-07	5.32832e-06	311.641	4495.92	PSMB6;PSMB5;PSMC3	Reactome_2016	PSMC3	rs7124681	M4	Small_Intestine_Terminal_Ileum
Autodegradation of the E3 ubiquitin ligase COP1 R-HSA-349425	3/51	5.42758e-07	5.32832e-06	311.641	4495.92	PSMB6;PSMB5;PSMC3	Reactome_2016	PSMC3	rs7124681	M4	Small_Intestine_Terminal_Ileum
p53-Independent DNA Damage Response R-HSA-69610	3/52	5.75902e-07	5.32832e-06	305.265	4385.85	PSMB6;PSMB5;PSMC3	Reactome_2016	PSMC3	rs7124681	M4	Small_Intestine_Terminal_Ileum
p53-Independent G1/S DNA damage checkpoint R-HSA-69613	3/52	5.75902e-07	5.32832e-06	305.265	4385.85	PSMB6;PSMB5;PSMC3	Reactome_2016	PSMC3	rs7124681	M4	Small_Intestine_Terminal_Ileum
Ubiquitin Mediated Degradation of Phosphorylated Cdc25A R-HSA-69601	3/52	5.75902e-07	5.32832e-06	305.265	4385.85	PSMB6;PSMB5;PSMC3	Reactome_2016	PSMC3	rs7124681	M4	Small_Intestine_Terminal_Ileum
Vif-mediated degradation of APOBEC3G R-HSA-180585	3/53	6.10365e-07	5.32832e-06	299.145	4280.53	PSMB6;PSMB5;PSMC3	Reactome_2016	PSMC3	rs7124681	M4	Small_Intestine_Terminal_Ileum
SCF-beta-TrCP mediated degradation of Emi1 R-HSA-174113	3/54	6.46172e-07	5.32832e-06	293.265	4179.67	PSMB6;PSMB5;PSMC3	Reactome_2016	PSMC3	rs7124681	M4	Small_Intestine_Terminal_Ileum
Stabilization of p53 R-HSA-69541	3/54	6.46172e-07	5.32832e-06	293.265	4179.67	PSMB6;PSMB5;PSMC3	Reactome_2016	PSMC3	rs7124681	M4	Small_Intestine_Terminal_Ileum
AUF1 (hnRNP D0) binds and destabilizes mRNA R-HSA-450408	3/54	6.46172e-07	5.32832e-06	293.265	4179.67	PSMB6;PSMB5;PSMC3	Reactome_2016	PSMC3	rs7124681	M4	Small_Intestine_Terminal_Ileum
Degradation of AXIN R-HSA-4641257	3/54	6.46172e-07	5.32832e-06	293.265	4179.67	PSMB6;PSMB5;PSMC3	Reactome_2016	PSMC3	rs7124681	M4	Small_Intestine_Terminal_Ileum
Hh mutants that don't undergo autocatalytic processing are degraded by ERAD R-HSA-5362768	3/55	6.83349e-07	5.32832e-06	287.611	4082.99	PSMB6;PSMB5;PSMC3	Reactome_2016	PSMC3	rs7124681	M4	Small_Intestine_Terminal_Ileum
Degradation of DVL R-HSA-4641258	3/56	7.21922e-07	5.32832e-06	282.17	3990.26	PSMB6;PSMB5;PSMC3	Reactome_2016	PSMC3	rs7124681	M4	Small_Intestine_Terminal_Ileum
Hh mutants abrogate ligand secretion R-HSA-5387390	3/57	7.61914e-07	5.32832e-06	276.931	3901.24	PSMB6;PSMB5;PSMC3	Reactome_2016	PSMC3	rs7124681	M4	Small_Intestine_Terminal_Ileum
NIK-->noncanonical NF-kB signaling R-HSA-5676590	3/58	8.03353e-07	5.32832e-06	271.882	3815.72	PSMB6;PSMB5;PSMC3	Reactome_2016	PSMC3	rs7124681	M4	Small_Intestine_Terminal_Ileum
CDT1 association with the CDC6:ORC:origin complex R-HSA-68827	3/58	8.03353e-07	5.32832e-06	271.882	3815.72	PSMB6;PSMB5;PSMC3	Reactome_2016	PSMC3	rs7124681	M4	Small_Intestine_Terminal_Ileum
Degradation of GLI1 by the proteasome R-HSA-5610780	3/59	8.46263e-07	5.32832e-06	267.013	3733.5	PSMB6;PSMB5;PSMC3	Reactome_2016	PSMC3	rs7124681	M4	Small_Intestine_Terminal_Ileum
GLI3 is processed to GLI3R by the proteasome R-HSA-5610785	3/59	8.46263e-07	5.32832e-06	267.013	3733.5	PSMB6;PSMB5;PSMC3	Reactome_2016	PSMC3	rs7124681	M4	Small_Intestine_Terminal_Ileum
Degradation of GLI2 by the proteasome R-HSA-5610783	3/59	8.46263e-07	5.32832e-06	267.013	3733.5	PSMB6;PSMB5;PSMC3	Reactome_2016	PSMC3	rs7124681	M4	Small_Intestine_Terminal_Ileum
The role of GTSE1 in G2/M progression after G2 checkpoint R-HSA-8852276	3/59	8.46263e-07	5.32832e-06	267.013	3733.5	PSMB6;PSMB5;PSMC3	Reactome_2016	PSMC3	rs7124681	M4	Small_Intestine_Terminal_Ileum
SCF(Skp2)-mediated degradation of p27/p21 R-HSA-187577	3/59	8.46263e-07	5.32832e-06	267.013	3733.5	PSMB6;PSMB5;PSMC3	Reactome_2016	PSMC3	rs7124681	M4	Small_Intestine_Terminal_Ileum
Interferon Signaling R-HSA-913531	4/196	1.79376e-06	5.38127e-06	68.7431	909.553	HLA-C;HLA-DRB1;HLA-DQA1;HLA-DQB1	Reactome_2016	HLA-C;HLA-DRB1;HLA-DQA1;HLA-DQB1	rs601945	M20	Adipose_Subcutaneous
Dectin-1 mediated noncanonical NF-kB signaling R-HSA-5607761	3/61	9.36599e-07	5.42934e-06	257.78	3578.25	PSMB6;PSMB5;PSMC3	Reactome_2016	PSMC3	rs7124681	M4	Small_Intestine_Terminal_Ileum
Autodegradation of Cdh1 by Cdh1:APC/C R-HSA-174084	3/62	9.84076e-07	5.42934e-06	253.398	3504.89	PSMB6;PSMB5;PSMC3	Reactome_2016	PSMC3	rs7124681	M4	Small_Intestine_Terminal_Ileum
p53-Dependent G1/S DNA damage checkpoint R-HSA-69580	3/63	1.03312e-06	5.42934e-06	249.162	3434.19	PSMB6;PSMB5;PSMC3	Reactome_2016	PSMC3	rs7124681	M4	Small_Intestine_Terminal_Ileum
p53-Dependent G1 DNA Damage Response R-HSA-69563	3/63	1.03312e-06	5.42934e-06	249.162	3434.19	PSMB6;PSMB5;PSMC3	Reactome_2016	PSMC3	rs7124681	M4	Small_Intestine_Terminal_Ileum
Asymmetric localization of PCP proteins R-HSA-4608870	3/63	1.03312e-06	5.42934e-06	249.162	3434.19	PSMB6;PSMB5;PSMC3	Reactome_2016	PSMC3	rs7124681	M4	Small_Intestine_Terminal_Ileum
Hedgehog ligand biogenesis R-HSA-5358346	3/64	1.08377e-06	5.42934e-06	245.066	3365.99	PSMB6;PSMB5;PSMC3	Reactome_2016	PSMC3	rs7124681	M4	Small_Intestine_Terminal_Ileum
ER-Phagosome pathway R-HSA-1236974	3/65	1.13604e-06	5.42934e-06	241.101	3300.18	PSMB6;PSMB5;PSMC3	Reactome_2016	PSMC3	rs7124681	M4	Small_Intestine_Terminal_Ileum
G1/S DNA Damage Checkpoints R-HSA-69615	3/65	1.13604e-06	5.42934e-06	241.101	3300.18	PSMB6;PSMB5;PSMC3	Reactome_2016	PSMC3	rs7124681	M4	Small_Intestine_Terminal_Ileum
APC/C:Cdc20 mediated degradation of Securin R-HSA-174154	3/66	1.18996e-06	5.42934e-06	237.262	3236.63	PSMB6;PSMB5;PSMC3	Reactome_2016	PSMC3	rs7124681	M4	Small_Intestine_Terminal_Ileum
Activation of NF-kappaB in B cells R-HSA-1169091	3/66	1.18996e-06	5.42934e-06	237.262	3236.63	PSMB6;PSMB5;PSMC3	Reactome_2016	PSMC3	rs7124681	M4	Small_Intestine_Terminal_Ileum
Regulation of RAS by GAPs R-HSA-5658442	3/67	1.24555e-06	5.42934e-06	233.543	3175.23	PSMB6;PSMB5;PSMC3	Reactome_2016	PSMC3	rs7124681	M4	Small_Intestine_Terminal_Ileum
Assembly of the pre-replicative complex R-HSA-68867	3/67	1.24555e-06	5.42934e-06	233.543	3175.23	PSMB6;PSMB5;PSMC3	Reactome_2016	PSMC3	rs7124681	M4	Small_Intestine_Terminal_Ileum
Cyclin E associated events during G1/S transition R-HSA-69202	3/68	1.30285e-06	5.5371e-06	229.938	3115.89	PSMB6;PSMB5;PSMC3	Reactome_2016	PSMC3	rs7124681	M4	Small_Intestine_Terminal_Ileum
Cyclin A:Cdk2-associated events at S phase entry R-HSA-69656	3/69	1.36186e-06	5.60461e-06	226.443	3058.49	PSMB6;PSMB5;PSMC3	Reactome_2016	PSMC3	rs7124681	M4	Small_Intestine_Terminal_Ileum
Switching of origins to a post-replicative state R-HSA-69052	3/70	1.42263e-06	5.60461e-06	223.052	3002.95	PSMB6;PSMB5;PSMC3	Reactome_2016	PSMC3	rs7124681	M4	Small_Intestine_Terminal_Ileum
Orc1 removal from chromatin R-HSA-68949	3/70	1.42263e-06	5.60461e-06	223.052	3002.95	PSMB6;PSMB5;PSMC3	Reactome_2016	PSMC3	rs7124681	M4	Small_Intestine_Terminal_Ileum
APC/C:Cdh1 mediated degradation of Cdc20 and other APC/C:Cdh1 targeted proteins in late mitosis/early G1 R-HSA-174178	3/71	1.48517e-06	5.60461e-06	219.761	2949.19	PSMB6;PSMB5;PSMC3	Reactome_2016	PSMC3	rs7124681	M4	Small_Intestine_Terminal_Ileum
Cdc20:Phospho-APC/C mediated degradation of Cyclin A R-HSA-174184	3/71	1.48517e-06	5.60461e-06	219.761	2949.19	PSMB6;PSMB5;PSMC3	Reactome_2016	PSMC3	rs7124681	M4	Small_Intestine_Terminal_Ileum
APC:Cdc20 mediated degradation of cell cycle proteins prior to satisfation of the cell cycle checkpoint R-HSA-179419	3/72	1.54951e-06	5.60461e-06	216.565	2897.12	PSMB6;PSMB5;PSMC3	Reactome_2016	PSMC3	rs7124681	M4	Small_Intestine_Terminal_Ileum
Removal of licensing factors from origins R-HSA-69300	3/72	1.54951e-06	5.60461e-06	216.565	2897.12	PSMB6;PSMB5;PSMC3	Reactome_2016	PSMC3	rs7124681	M4	Small_Intestine_Terminal_Ileum
APC/C:Cdc20 mediated degradation of mitotic proteins R-HSA-176409	3/74	1.68369e-06	5.96218e-06	210.444	2797.75	PSMB6;PSMB5;PSMC3	Reactome_2016	PSMC3	rs7124681	M4	Small_Intestine_Terminal_Ileum
Activation of APC/C and APC/C:Cdc20 mediated degradation of mitotic proteins R-HSA-176814	3/75	1.75358e-06	5.96218e-06	207.51	2750.31	PSMB6;PSMB5;PSMC3	Reactome_2016	PSMC3	rs7124681	M4	Small_Intestine_Terminal_Ileum
Regulation of DNA replication R-HSA-69304	3/75	1.75358e-06	5.96218e-06	207.51	2750.31	PSMB6;PSMB5;PSMC3	Reactome_2016	PSMC3	rs7124681	M4	Small_Intestine_Terminal_Ileum
Beta-catenin independent WNT signaling R-HSA-3858494	13/144	8.31205e-07	6.04679e-06	6.09712	85.3621	AP2A1;PSMA7;PSMB6;PSMB7;PSMB4;PSMC5;PSMB5;PSMD4;PSMC3;PSMB1;PSMC2;AP2M1;TNRC6A	Reactome_2016	PSMC3	rs7124681	M1	Colon_Transverse
Gene Expression R-HSA-74160	6/1631	1.89921e-06	6.07747e-06	67.8203	893.47	RPS9;RPL12;RPL14;RPL35A;EIF3C;GTF2F2	Reactome_2016	EIF3C	rs8046545	M16	Pancreas
Signaling by Insulin receptor R-HSA-74752	5/311	3.34095e-06	6.3319e-06	29.2305	368.575	CAMK2B;PSMB7;PSMB4;PSMB1;PSMD3	Reactome_2016	CAMK2B	rs116913033	M3	Liver
Regulation of APC/C activators between G1/S and early anaphase R-HSA-176408	3/79	2.0524e-06	6.84134e-06	196.549	2574.11	PSMB6;PSMB5;PSMC3	Reactome_2016	PSMC3	rs7124681	M4	Small_Intestine_Terminal_Ileum
VEGFA-VEGFR2 Pathway R-HSA-4420097	5/320	3.84067e-06	7.07679e-06	28.3824	353.925	CAMK2B;PSMB7;PSMB4;PSMB1;PSMD3	Reactome_2016	CAMK2B	rs116913033	M3	Liver
Degradation of beta-catenin by the destruction complex R-HSA-195253	3/82	2.29744e-06	7.10117e-06	189.057	2454.66	PSMB6;PSMB5;PSMC3	Reactome_2016	PSMC3	rs7124681	M4	Small_Intestine_Terminal_Ileum
Antigen processing-Cross presentation R-HSA-1236975	3/82	2.29744e-06	7.10117e-06	189.057	2454.66	PSMB6;PSMB5;PSMC3	Reactome_2016	PSMC3	rs7124681	M4	Small_Intestine_Terminal_Ileum
DNA Replication Pre-Initiation R-HSA-69002	3/82	2.29744e-06	7.10117e-06	189.057	2454.66	PSMB6;PSMB5;PSMC3	Reactome_2016	PSMC3	rs7124681	M4	Small_Intestine_Terminal_Ileum
M/G1 Transition R-HSA-68874	3/82	2.29744e-06	7.10117e-06	189.057	2454.66	PSMB6;PSMB5;PSMC3	Reactome_2016	PSMC3	rs7124681	M4	Small_Intestine_Terminal_Ileum
Metabolism of polyamines R-HSA-351202	3/84	2.47113e-06	7.36809e-06	184.37	2380.38	PSMB6;PSMB5;PSMC3	Reactome_2016	PSMC3	rs7124681	M4	Small_Intestine_Terminal_Ileum
Hedgehog 'on' state R-HSA-5632684	3/85	2.56115e-06	7.36809e-06	182.113	2344.71	PSMB6;PSMB5;PSMC3	Reactome_2016	PSMC3	rs7124681	M4	Small_Intestine_Terminal_Ileum
APC/C-mediated degradation of cell cycle proteins R-HSA-174143	3/85	2.56115e-06	7.36809e-06	182.113	2344.71	PSMB6;PSMB5;PSMC3	Reactome_2016	PSMC3	rs7124681	M4	Small_Intestine_Terminal_Ileum
Regulation of mitotic cell cycle R-HSA-453276	3/85	2.56115e-06	7.36809e-06	182.113	2344.71	PSMB6;PSMB5;PSMC3	Reactome_2016	PSMC3	rs7124681	M4	Small_Intestine_Terminal_Ileum
Metabolism of amino acids and derivatives R-HSA-71291	4/335	2.6005e-06	7.36809e-06	79.2024	1018.53	PSMB6;GCDH;PSMB5;PSMC3	Reactome_2016	GCDH;PSMC3	rs3111316;rs7124681	M4	Small_Intestine_Terminal_Ileum
Generation of second messenger molecules R-HSA-202433	3/35	8.02246e-07	7.38066e-06	233.871	3282.58	HLA-DRA;HLA-DRB1;HLA-DPA1	Reactome_2016	HLA-DRB1	rs601945	M10	Pancreas
Regulation of mRNA stability by proteins that bind AU-rich elements R-HSA-450531	3/86	2.65333e-06	7.39452e-06	179.91	2309.99	PSMB6;PSMB5;PSMC3	Reactome_2016	PSMC3	rs7124681	M4	Small_Intestine_Terminal_Ileum
Signaling by SCF-KIT R-HSA-1433557	5/325	4.14267e-06	7.56322e-06	27.9318	346.192	CAMK2B;PSMB7;PSMB4;PSMB1;PSMD3	Reactome_2016	CAMK2B	rs116913033	M3	Liver
Signaling by VEGF R-HSA-194138	5/328	4.33264e-06	7.67628e-06	27.6682	341.683	CAMK2B;PSMB7;PSMB4;PSMB1;PSMD3	Reactome_2016	CAMK2B	rs116913033	M3	Liver
Downstream signaling of activated FGFR2 R-HSA-5654696	5/329	4.39747e-06	7.67628e-06	27.5814	340.202	CAMK2B;PSMB7;PSMB4;PSMB1;PSMD3	Reactome_2016	CAMK2B	rs116913033	M3	Liver
Downstream signaling of activated FGFR4 R-HSA-5654716	5/329	4.39747e-06	7.67628e-06	27.5814	340.202	CAMK2B;PSMB7;PSMB4;PSMB1;PSMD3	Reactome_2016	CAMK2B	rs116913033	M3	Liver
Downstream signaling of activated FGFR3 R-HSA-5654708	5/329	4.39747e-06	7.67628e-06	27.5814	340.202	CAMK2B;PSMB7;PSMB4;PSMB1;PSMD3	Reactome_2016	CAMK2B	rs116913033	M3	Liver
Signaling by ERBB4 R-HSA-1236394	5/330	4.46305e-06	7.72303e-06	27.4951	338.731	CAMK2B;PSMB7;PSMB4;PSMB1;PSMD3	Reactome_2016	CAMK2B	rs116913033	M3	Liver
Signaling by FGFR4 R-HSA-5654743	5/332	4.59654e-06	7.81805e-06	27.3242	335.82	CAMK2B;PSMB7;PSMB4;PSMB1;PSMD3	Reactome_2016	CAMK2B	rs116913033	M3	Liver
Downstream signaling of activated FGFR1 R-HSA-5654687	5/332	4.59654e-06	7.81805e-06	27.3242	335.82	CAMK2B;PSMB7;PSMB4;PSMB1;PSMD3	Reactome_2016	CAMK2B	rs116913033	M3	Liver
Signaling by FGFR3 R-HSA-5654741	5/333	4.66445e-06	7.86632e-06	27.2395	334.379	CAMK2B;PSMB7;PSMB4;PSMB1;PSMD3	Reactome_2016	CAMK2B	rs116913033	M3	Liver
Signaling by FGFR1 R-HSA-5654736	5/336	4.87293e-06	8.14885e-06	26.9885	330.118	CAMK2B;PSMB7;PSMB4;PSMB1;PSMD3	Reactome_2016	CAMK2B	rs116913033	M3	Liver
Downstream signal transduction R-HSA-186763	5/341	5.23663e-06	8.6123e-06	26.5801	323.209	CAMK2B;PSMB7;PSMB4;PSMB1;PSMD3	Reactome_2016	CAMK2B	rs116913033	M3	Liver
PCP/CE pathway R-HSA-4086400	3/91	3.14733e-06	8.62977e-06	169.645	2149.22	PSMB6;PSMB5;PSMC3	Reactome_2016	PSMC3	rs7124681	M4	Small_Intestine_Terminal_Ileum
Cytokine Signaling in Immune system R-HSA-1280215	6/620	5.31963e-06	8.6771e-06	18.9283	229.868	CAMK2B;PSMB7;PSMB4;PSMB1;PSMD3;IL27	Reactome_2016	CAMK2B;IL27	rs116913033;rs8046545	M3	Liver
MAPK6/MAPK4 signaling R-HSA-5687128	3/92	3.25293e-06	8.77775e-06	167.73	2119.43	PSMB6;PSMB5;PSMC3	Reactome_2016	PSMC3	rs7124681	M4	Small_Intestine_Terminal_Ileum
DAP12 signaling R-HSA-2424491	5/344	5.46488e-06	8.84155e-06	26.3408	319.176	CAMK2B;PSMB7;PSMB4;PSMB1;PSMD3	Reactome_2016	CAMK2B	rs116913033	M3	Liver
TNFR2 non-canonical NF-kB pathway R-HSA-5668541	3/95	3.58379e-06	9.51943e-06	162.236	2034.3	PSMB6;PSMB5;PSMC3	Reactome_2016	PSMC3	rs7124681	M4	Small_Intestine_Terminal_Ileum
Synthesis of DNA R-HSA-69239	3/97	3.81631e-06	9.98112e-06	158.769	1980.83	PSMB6;PSMB5;PSMC3	Reactome_2016	PSMC3	rs7124681	M4	Small_Intestine_Terminal_Ileum
Hedgehog 'on' state R-HSA-5632684	10/85	1.4036e-06	9.99125e-06	8.13873	109.681	PSMB6;PSMB7;PSMB4;PSMC5;PSMB5;PSMD4;PSMC3;PSMB1;PSMC2;PSMA7	Reactome_2016	PSMC3	rs7124681	M1	Colon_Transverse
CLEC7A (Dectin-1) signaling R-HSA-5607764	3/99	4.05863e-06	1.01466e-05	155.445	1929.8	PSMB6;PSMB5;PSMC3	Reactome_2016	PSMC3	rs7124681	M4	Small_Intestine_Terminal_Ileum
Downstream TCR signaling R-HSA-202424	3/99	4.05863e-06	1.01466e-05	155.445	1929.8	PSMB6;PSMB5;PSMC3	Reactome_2016	PSMC3	rs7124681	M4	Small_Intestine_Terminal_Ileum
Hedgehog 'off' state R-HSA-5610787	3/99	4.05863e-06	1.01466e-05	155.445	1929.8	PSMB6;PSMB5;PSMC3	Reactome_2016	PSMC3	rs7124681	M4	Small_Intestine_Terminal_Ileum
Signaling by EGFR R-HSA-177929	5/355	6.36961e-06	1.02222e-05	25.4987	305.066	CAMK2B;PSMB7;PSMB4;PSMB1;PSMD3	Reactome_2016	CAMK2B	rs116913033	M3	Liver
DAP12 interactions R-HSA-2172127	5/359	6.72629e-06	1.07083e-05	25.2054	300.184	CAMK2B;PSMB7;PSMB4;PSMB1;PSMD3	Reactome_2016	CAMK2B	rs116913033	M3	Liver
Signaling by FGFR2 R-HSA-5654738	5/361	6.91043e-06	1.09141e-05	25.0613	297.79	CAMK2B;PSMB7;PSMB4;PSMB1;PSMD3	Reactome_2016	CAMK2B	rs116913033	M3	Liver
Regulation of mRNA stability by proteins that bind AU-rich elements R-HSA-450531	10/86	1.56526e-06	1.10234e-05	8.03123	107.357	PSMB6;PSMB7;PSMB4;PSMC5;PSMB5;PSMD4;PSMC3;PSMB1;PSMC2;PSMA7	Reactome_2016	PSMC3	rs7124681	M1	Colon_Transverse
Signaling by PDGF R-HSA-186797	5/364	7.19403e-06	1.10978e-05	24.8481	294.257	CAMK2B;PSMB7;PSMB4;PSMB1;PSMD3	Reactome_2016	CAMK2B	rs116913033	M3	Liver
Signaling by FGFR R-HSA-190236	5/366	7.38812e-06	1.13095e-05	24.7079	291.939	CAMK2B;PSMB7;PSMB4;PSMB1;PSMD3	Reactome_2016	CAMK2B	rs116913033	M3	Liver
DNA Replication R-HSA-69306	3/105	4.84636e-06	1.19403e-05	146.257	1789.79	PSMB6;PSMB5;PSMC3	Reactome_2016	PSMC3	rs7124681	M4	Small_Intestine_Terminal_Ileum
NGF signalling via TRKA from the plasma membrane R-HSA-187037	5/374	8.20602e-06	1.23712e-05	24.1624	282.957	CAMK2B;PSMB7;PSMB4;PSMB1;PSMD3	Reactome_2016	CAMK2B	rs116913033	M3	Liver
FCERI mediated NF-kB activation R-HSA-2871837	3/111	5.72937e-06	1.39142e-05	138.09	1666.74	PSMB6;PSMB5;PSMC3	Reactome_2016	PSMC3	rs7124681	M4	Small_Intestine_Terminal_Ileum
Costimulation by the CD28 family R-HSA-388841	3/72	5.27157e-06	1.40575e-05	123.733	1503.75	HLA-DRB1;HLA-DQA1;HLA-DQB1	Reactome_2016	HLA-DRB1;HLA-DQA1;HLA-DQB1	rs601945	M20	Adipose_Subcutaneous
G1/S Transition R-HSA-69206	3/112	5.88617e-06	1.40936e-05	136.817	1647.67	PSMB6;PSMB5;PSMC3	Reactome_2016	PSMC3	rs7124681	M4	Small_Intestine_Terminal_Ileum
Fc epsilon receptor (FCERI) signaling R-HSA-2454202	5/395	1.06944e-05	1.55341e-05	22.8368	261.386	CAMK2B;PSMB7;PSMB4;PSMB1;PSMD3	Reactome_2016	CAMK2B	rs116913033	M3	Liver
Sulfur amino acid metabolism R-HSA-1614635	2/25	4.49645e-06	1.57376e-05	1736.87	21384.7	BHMT;BHMT2	Reactome_2016	BHMT;BHMT2	rs1316776	M12	Colon_Sigmoid
TCR signaling R-HSA-202403	3/118	6.88705e-06	1.62611e-05	129.639	1540.87	PSMB6;PSMB5;PSMC3	Reactome_2016	PSMC3	rs7124681	M4	Small_Intestine_Terminal_Ileum
C-type lectin receptors (CLRs) R-HSA-5621481	3/123	7.80246e-06	1.81701e-05	124.206	1460.8	PSMB6;PSMB5;PSMC3	Reactome_2016	PSMC3	rs7124681	M4	Small_Intestine_Terminal_Ileum
S Phase R-HSA-69242	3/124	7.99471e-06	1.83662e-05	123.174	1445.65	PSMB6;PSMB5;PSMC3	Reactome_2016	PSMC3	rs7124681	M4	Small_Intestine_Terminal_Ileum
Immune System R-HSA-168256	6/1547	1.45281e-05	1.89983e-05	23.9455	266.739	HLA-DQA2;HLA-DOB;HLA-DRB1;HLA-DQA1;HLA-DQB2;HLA-DQB1	Reactome_2016	HLA-DQA2;HLA-DOB;HLA-DRB1;HLA-DQA1;HLA-DQB2;HLA-DQB1	rs601945	M20	Thyroid
Major pathway of rRNA processing in the nucleolus R-HSA-6791226	7/166	3.04926e-07	1.9007e-05	18.5346	278.078	NOP56;NOP14;NOB1;WDR46;SENP3;RRP9;BYSL	Reactome_2016	NOB1	rs862320	M4	Muscle_Skeletal
Choline catabolism R-HSA-6798163	2/6	1.12436e-06	1.9114e-05	2498.75	34228.6	DMGDH;BHMT	Reactome_2016	DMGDH;BHMT	rs1316776	M16	Thyroid
Signaling by Hedgehog R-HSA-5358351	12/136	2.80396e-06	1.91363e-05	5.92932	75.8032	PSMB6;PSMB7;PSMB4;PSMC5;PSMB5;PSMD4;PSMC3;PSMB1;PSMC2;CUL1;PSMA7;SKP1	Reactome_2016	PSMC3	rs7124681	M1	Colon_Transverse
Host Interactions of HIV factors R-HSA-162909	3/129	9.00312e-06	2.04071e-05	118.256	1373.89	PSMB6;PSMB5;PSMC3	Reactome_2016	PSMC3	rs7124681	M4	Small_Intestine_Terminal_Ileum
Gene Expression R-HSA-74160	5/1631	2.00596e-05	2.13538e-05	56.4822	610.956	RPS9;RPS8;RPS3;RPL13;RPL18	Reactome_2016	RPL13	rs12920022	M4	Adipose_Visceral_Omentum
Gastrin-CREB signalling pathway via PKC and MAPK R-HSA-881907	5/432	1.64847e-05	2.32656e-05	20.8186	229.277	CAMK2B;PSMB7;PSMB4;PSMB1;PSMD3	Reactome_2016	CAMK2B	rs116913033	M3	Liver
Signaling by Hedgehog R-HSA-5358351	3/136	1.05514e-05	2.32953e-05	111.992	1283.35	PSMB6;PSMB5;PSMC3	Reactome_2016	PSMC3	rs7124681	M4	Small_Intestine_Terminal_Ileum
Mitotic G1-G1/S phases R-HSA-453279	3/136	1.05514e-05	2.32953e-05	111.992	1283.35	PSMB6;PSMB5;PSMC3	Reactome_2016	PSMC3	rs7124681	M4	Small_Intestine_Terminal_Ileum
Metabolism of proteins R-HSA-392499	5/1074	8.48534e-06	2.51417e-05	44.2563	516.789	RPS9;RPL12;RPL14;RPL35A;EIF3C	Reactome_2016	EIF3C	rs8046545	M16	Pancreas
Costimulation by the CD28 family R-HSA-388841	3/72	5.27157e-06	2.54793e-05	123.733	1503.75	HLA-DQA2;HLA-DQB2;HLA-DQB1	Reactome_2016	HLA-DQA2;HLA-DQB2;HLA-DQB1	rs601945	M11	Stomach
Beta-catenin independent WNT signaling R-HSA-3858494	3/144	1.25255e-05	2.72993e-05	105.596	1191.94	PSMB6;PSMB5;PSMC3	Reactome_2016	PSMC3	rs7124681	M4	Small_Intestine_Terminal_Ileum
Costimulation by the CD28 family R-HSA-388841	4/72	1.84406e-06	2.73974e-05	55.7619	736.255	HLA-DQA1;HLA-DRB1;HLA-DPA1;HLA-DQB1	Reactome_2016	HLA-DQA1;HLA-DRB1;HLA-DQB1	rs601945	M3	Muscle_Skeletal
Regulation of activated PAK-2p34 by proteasome mediated degradation R-HSA-211733	3/49	2.24885e-06	2.74004e-05	162.579	2114.35	PSMB7;PSMB4;PSMC3	Reactome_2016	PSMC3	rs7124681	M6	Pancreas
Cross-presentation of soluble exogenous antigens (endosomes) R-HSA-1236978	3/49	2.24885e-06	2.74004e-05	162.579	2114.35	PSMB7;PSMB4;PSMC3	Reactome_2016	PSMC3	rs7124681	M6	Pancreas
CDK-mediated phosphorylation and removal of Cdc6 R-HSA-69017	3/50	2.39168e-06	2.74004e-05	159.112	2059.46	PSMB7;PSMB4;PSMC3	Reactome_2016	PSMC3	rs7124681	M6	Pancreas
Ubiquitin-dependent degradation of Cyclin D1 R-HSA-69229	3/50	2.39168e-06	2.74004e-05	159.112	2059.46	PSMB7;PSMB4;PSMC3	Reactome_2016	PSMC3	rs7124681	M6	Pancreas
Ubiquitin-dependent degradation of Cyclin D R-HSA-75815	3/50	2.39168e-06	2.74004e-05	159.112	2059.46	PSMB7;PSMB4;PSMC3	Reactome_2016	PSMC3	rs7124681	M6	Pancreas
Regulation of Apoptosis R-HSA-169911	3/50	2.39168e-06	2.74004e-05	159.112	2059.46	PSMB7;PSMB4;PSMC3	Reactome_2016	PSMC3	rs7124681	M6	Pancreas
Regulation of ornithine decarboxylase (ODC) R-HSA-350562	3/50	2.39168e-06	2.74004e-05	159.112	2059.46	PSMB7;PSMB4;PSMC3	Reactome_2016	PSMC3	rs7124681	M6	Pancreas
Vpu mediated degradation of CD4 R-HSA-180534	3/51	2.5404e-06	2.74004e-05	155.789	2007.06	PSMB7;PSMB4;PSMC3	Reactome_2016	PSMC3	rs7124681	M6	Pancreas
Autodegradation of the E3 ubiquitin ligase COP1 R-HSA-349425	3/51	2.5404e-06	2.74004e-05	155.789	2007.06	PSMB7;PSMB4;PSMC3	Reactome_2016	PSMC3	rs7124681	M6	Pancreas
p53-Independent DNA Damage Response R-HSA-69610	3/52	2.69513e-06	2.74004e-05	152.602	1956.98	PSMB7;PSMB4;PSMC3	Reactome_2016	PSMC3	rs7124681	M6	Pancreas
p53-Independent G1/S DNA damage checkpoint R-HSA-69613	3/52	2.69513e-06	2.74004e-05	152.602	1956.98	PSMB7;PSMB4;PSMC3	Reactome_2016	PSMC3	rs7124681	M6	Pancreas
Ubiquitin Mediated Degradation of Phosphorylated Cdc25A R-HSA-69601	3/52	2.69513e-06	2.74004e-05	152.602	1956.98	PSMB7;PSMB4;PSMC3	Reactome_2016	PSMC3	rs7124681	M6	Pancreas
Vif-mediated degradation of APOBEC3G R-HSA-180585	3/53	2.85598e-06	2.74004e-05	149.542	1909.07	PSMB7;PSMB4;PSMC3	Reactome_2016	PSMC3	rs7124681	M6	Pancreas
SCF-beta-TrCP mediated degradation of Emi1 R-HSA-174113	3/54	3.02307e-06	2.74004e-05	146.603	1863.21	PSMB7;PSMB4;PSMC3	Reactome_2016	PSMC3	rs7124681	M6	Pancreas
Stabilization of p53 R-HSA-69541	3/54	3.02307e-06	2.74004e-05	146.603	1863.21	PSMB7;PSMB4;PSMC3	Reactome_2016	PSMC3	rs7124681	M6	Pancreas
AUF1 (hnRNP D0) binds and destabilizes mRNA R-HSA-450408	3/54	3.02307e-06	2.74004e-05	146.603	1863.21	PSMB7;PSMB4;PSMC3	Reactome_2016	PSMC3	rs7124681	M6	Pancreas
Degradation of AXIN R-HSA-4641257	3/54	3.02307e-06	2.74004e-05	146.603	1863.21	PSMB7;PSMB4;PSMC3	Reactome_2016	PSMC3	rs7124681	M6	Pancreas
Hh mutants that don't undergo autocatalytic processing are degraded by ERAD R-HSA-5362768	3/55	3.19652e-06	2.74004e-05	143.776	1819.27	PSMB7;PSMB4;PSMC3	Reactome_2016	PSMC3	rs7124681	M6	Pancreas
Degradation of DVL R-HSA-4641258	3/56	3.37644e-06	2.74004e-05	141.057	1777.13	PSMB7;PSMB4;PSMC3	Reactome_2016	PSMC3	rs7124681	M6	Pancreas
Hh mutants abrogate ligand secretion R-HSA-5387390	3/57	3.56296e-06	2.74004e-05	138.438	1736.69	PSMB7;PSMB4;PSMC3	Reactome_2016	PSMC3	rs7124681	M6	Pancreas
NIK-->noncanonical NF-kB signaling R-HSA-5676590	3/58	3.75617e-06	2.74004e-05	135.914	1697.85	PSMB7;PSMB4;PSMC3	Reactome_2016	PSMC3	rs7124681	M6	Pancreas
CDT1 association with the CDC6:ORC:origin complex R-HSA-68827	3/58	3.75617e-06	2.74004e-05	135.914	1697.85	PSMB7;PSMB4;PSMC3	Reactome_2016	PSMC3	rs7124681	M6	Pancreas
Degradation of GLI1 by the proteasome R-HSA-5610780	3/59	3.95621e-06	2.74004e-05	133.48	1660.52	PSMB7;PSMB4;PSMC3	Reactome_2016	PSMC3	rs7124681	M6	Pancreas
GLI3 is processed to GLI3R by the proteasome R-HSA-5610785	3/59	3.95621e-06	2.74004e-05	133.48	1660.52	PSMB7;PSMB4;PSMC3	Reactome_2016	PSMC3	rs7124681	M6	Pancreas
Degradation of GLI2 by the proteasome R-HSA-5610783	3/59	3.95621e-06	2.74004e-05	133.48	1660.52	PSMB7;PSMB4;PSMC3	Reactome_2016	PSMC3	rs7124681	M6	Pancreas
The role of GTSE1 in G2/M progression after G2 checkpoint R-HSA-8852276	3/59	3.95621e-06	2.74004e-05	133.48	1660.52	PSMB7;PSMB4;PSMC3	Reactome_2016	PSMC3	rs7124681	M6	Pancreas
SCF(Skp2)-mediated degradation of p27/p21 R-HSA-187577	3/59	3.95621e-06	2.74004e-05	133.48	1660.52	PSMB7;PSMB4;PSMC3	Reactome_2016	PSMC3	rs7124681	M6	Pancreas
Downstream signaling events of B Cell Receptor (BCR) R-HSA-1168372	14/192	4.06434e-06	2.7455e-05	4.83596	60.0301	CUL1;PSMA7;PSMB6;PSMB7;PSMB4;PSMC5;PSMB5;PSMD4;PSMC3;PSMB1;PSMC2;PIP5K1A;TNRC6A;SKP1	Reactome_2016	PSMC3	rs7124681	M1	Colon_Transverse
Dectin-1 mediated noncanonical NF-kB signaling R-HSA-5607761	3/61	4.37721e-06	2.78864e-05	128.864	1590.07	PSMB7;PSMB4;PSMC3	Reactome_2016	PSMC3	rs7124681	M6	Pancreas
Autodegradation of Cdh1 by Cdh1:APC/C R-HSA-174084	3/62	4.5984e-06	2.78864e-05	126.674	1556.8	PSMB7;PSMB4;PSMC3	Reactome_2016	PSMC3	rs7124681	M6	Pancreas
p53-Dependent G1/S DNA damage checkpoint R-HSA-69580	3/63	4.82687e-06	2.78864e-05	124.556	1524.73	PSMB7;PSMB4;PSMC3	Reactome_2016	PSMC3	rs7124681	M6	Pancreas
p53-Dependent G1 DNA Damage Response R-HSA-69563	3/63	4.82687e-06	2.78864e-05	124.556	1524.73	PSMB7;PSMB4;PSMC3	Reactome_2016	PSMC3	rs7124681	M6	Pancreas
Asymmetric localization of PCP proteins R-HSA-4608870	3/63	4.82687e-06	2.78864e-05	124.556	1524.73	PSMB7;PSMB4;PSMC3	Reactome_2016	PSMC3	rs7124681	M6	Pancreas
Hedgehog ligand biogenesis R-HSA-5358346	3/64	5.06274e-06	2.78864e-05	122.508	1493.82	PSMB7;PSMB4;PSMC3	Reactome_2016	PSMC3	rs7124681	M6	Pancreas
ER-Phagosome pathway R-HSA-1236974	3/65	5.30612e-06	2.78864e-05	120.526	1463.99	PSMB7;PSMB4;PSMC3	Reactome_2016	PSMC3	rs7124681	M6	Pancreas
G1/S DNA Damage Checkpoints R-HSA-69615	3/65	5.30612e-06	2.78864e-05	120.526	1463.99	PSMB7;PSMB4;PSMC3	Reactome_2016	PSMC3	rs7124681	M6	Pancreas
APC/C:Cdc20 mediated degradation of Securin R-HSA-174154	3/66	5.55712e-06	2.78864e-05	118.607	1435.2	PSMB7;PSMB4;PSMC3	Reactome_2016	PSMC3	rs7124681	M6	Pancreas
Activation of NF-kappaB in B cells R-HSA-1169091	3/66	5.55712e-06	2.78864e-05	118.607	1435.2	PSMB7;PSMB4;PSMC3	Reactome_2016	PSMC3	rs7124681	M6	Pancreas
Regulation of RAS by GAPs R-HSA-5658442	3/67	5.81587e-06	2.78864e-05	116.748	1407.39	PSMB7;PSMB4;PSMC3	Reactome_2016	PSMC3	rs7124681	M6	Pancreas
Assembly of the pre-replicative complex R-HSA-68867	3/67	5.81587e-06	2.78864e-05	116.748	1407.39	PSMB7;PSMB4;PSMC3	Reactome_2016	PSMC3	rs7124681	M6	Pancreas
Signalling by NGF R-HSA-166520	5/450	2.00678e-05	2.81232e-05	19.9581	215.875	CAMK2B;PSMB7;PSMB4;PSMB1;PSMD3	Reactome_2016	CAMK2B	rs116913033	M3	Liver
Cyclin E associated events during G1/S transition R-HSA-69202	3/68	6.08247e-06	2.84355e-05	114.946	1380.51	PSMB7;PSMB4;PSMC3	Reactome_2016	PSMC3	rs7124681	M6	Pancreas
Cyclin A:Cdk2-associated events at S phase entry R-HSA-69656	3/69	6.35704e-06	2.8765e-05	113.199	1354.53	PSMB7;PSMB4;PSMC3	Reactome_2016	PSMC3	rs7124681	M6	Pancreas
Switching of origins to a post-replicative state R-HSA-69052	3/70	6.63969e-06	2.8765e-05	111.504	1329.4	PSMB7;PSMB4;PSMC3	Reactome_2016	PSMC3	rs7124681	M6	Pancreas
Orc1 removal from chromatin R-HSA-68949	3/70	6.63969e-06	2.8765e-05	111.504	1329.4	PSMB7;PSMB4;PSMC3	Reactome_2016	PSMC3	rs7124681	M6	Pancreas
APC/C:Cdh1 mediated degradation of Cdc20 and other APC/C:Cdh1 targeted proteins in late mitosis/early G1 R-HSA-174178	3/71	6.93054e-06	2.8765e-05	109.858	1305.07	PSMB7;PSMB4;PSMC3	Reactome_2016	PSMC3	rs7124681	M6	Pancreas
Cdc20:Phospho-APC/C mediated degradation of Cyclin A R-HSA-174184	3/71	6.93054e-06	2.8765e-05	109.858	1305.07	PSMB7;PSMB4;PSMC3	Reactome_2016	PSMC3	rs7124681	M6	Pancreas
APC:Cdc20 mediated degradation of cell cycle proteins prior to satisfation of the cell cycle checkpoint R-HSA-179419	3/72	7.2297e-06	2.8765e-05	108.261	1281.52	PSMB7;PSMB4;PSMC3	Reactome_2016	PSMC3	rs7124681	M6	Pancreas
Removal of licensing factors from origins R-HSA-69300	3/72	7.2297e-06	2.8765e-05	108.261	1281.52	PSMB7;PSMB4;PSMC3	Reactome_2016	PSMC3	rs7124681	M6	Pancreas
G2/M Checkpoints R-HSA-69481	3/150	1.41565e-05	3.04634e-05	101.255	1130.55	PSMB6;PSMB5;PSMC3	Reactome_2016	PSMC3	rs7124681	M4	Small_Intestine_Terminal_Ileum
APC/C:Cdc20 mediated degradation of mitotic proteins R-HSA-176409	3/74	7.8534e-06	3.05864e-05	105.201	1236.59	PSMB7;PSMB4;PSMC3	Reactome_2016	PSMC3	rs7124681	M6	Pancreas
Activation of APC/C and APC/C:Cdc20 mediated degradation of mitotic proteins R-HSA-176814	3/75	8.17817e-06	3.05864e-05	103.734	1215.15	PSMB7;PSMB4;PSMC3	Reactome_2016	PSMC3	rs7124681	M6	Pancreas
Regulation of DNA replication R-HSA-69304	3/75	8.17817e-06	3.05864e-05	103.734	1215.15	PSMB7;PSMB4;PSMC3	Reactome_2016	PSMC3	rs7124681	M6	Pancreas
Activation of C3 and C5 R-HSA-174577	2/6	4.11996e-06	3.15863e-05	1110.28	13767.1	C4B;C4A	Reactome_2016	C4B	rs601945	M10	Pancreas
Chromatin organization R-HSA-4839726	11/226	1.80309e-07	3.23655e-05	8.82334	137.014	KMT2E;KDM5A;ATF7IP;SMARCC1;SETD2;BRD1;KDM2A;KANSL1;ATXN7;KMT2C;SMARCA2	Reactome_2016	SETD2	rs11926707	M9	Whole_Blood
Chromatin modifying enzymes R-HSA-3247509	11/226	1.80309e-07	3.23655e-05	8.82334	137.014	KMT2E;KDM5A;ATF7IP;SMARCC1;SETD2;BRD1;KDM2A;KANSL1;ATXN7;KMT2C;SMARCA2	Reactome_2016	SETD2	rs11926707	M9	Whole_Blood
mRNA Splicing - Major Pathway R-HSA-72163	16/134	1.68907e-07	3.28947e-05	5.59567	87.2585	HNRNPA3;SF3B3;CPSF1;SRRT;PRPF8;LSM4;PTBP1;SNRNP70;HNRNPH1;U2AF2;RNPS1;SNRNP200;HNRNPA1;SRSF7;RBMX;HNRNPA0	Reactome_2016	CPSF1	rs4977213	M2	Whole_Blood
Downstream TCR signaling R-HSA-202424	3/99	1.37659e-05	3.30381e-05	88.8125	994.106	HLA-DRB1;HLA-DQA1;HLA-DQB1	Reactome_2016	HLA-DRB1;HLA-DQA1;HLA-DQB1	rs601945	M20	Adipose_Subcutaneous
Asparagine N-linked glycosylation R-HSA-446203	4/259	9.32772e-07	3.35798e-05	103.205	1433.02	GMPPB;SEC16A;EDEM2;CALR	Reactome_2016	GMPPB;SEC16A;EDEM2;CALR	rs28505901;rs3111316;rs4688760;rs2268078	M11	Pancreas
Regulation of APC/C activators between G1/S and early anaphase R-HSA-176408	3/79	9.56602e-06	3.50754e-05	98.2549	1135.56	PSMB7;PSMB4;PSMC3	Reactome_2016	PSMC3	rs7124681	M6	Pancreas
Degradation of beta-catenin by the destruction complex R-HSA-195253	3/82	1.07033e-05	3.63911e-05	94.5095	1081.66	PSMB7;PSMB4;PSMC3	Reactome_2016	PSMC3	rs7124681	M6	Pancreas
Antigen processing-Cross presentation R-HSA-1236975	3/82	1.07033e-05	3.63911e-05	94.5095	1081.66	PSMB7;PSMB4;PSMC3	Reactome_2016	PSMC3	rs7124681	M6	Pancreas
DNA Replication Pre-Initiation R-HSA-69002	3/82	1.07033e-05	3.63911e-05	94.5095	1081.66	PSMB7;PSMB4;PSMC3	Reactome_2016	PSMC3	rs7124681	M6	Pancreas
M/G1 Transition R-HSA-68874	3/82	1.07033e-05	3.63911e-05	94.5095	1081.66	PSMB7;PSMB4;PSMC3	Reactome_2016	PSMC3	rs7124681	M6	Pancreas
Metabolism of polyamines R-HSA-351202	3/84	1.1509e-05	3.78009e-05	92.1667	1048.15	PSMB7;PSMB4;PSMC3	Reactome_2016	PSMC3	rs7124681	M6	Pancreas
Hedgehog 'on' state R-HSA-5632684	3/85	1.19265e-05	3.78009e-05	91.0381	1032.08	PSMB7;PSMB4;PSMC3	Reactome_2016	PSMC3	rs7124681	M6	Pancreas
APC/C-mediated degradation of cell cycle proteins R-HSA-174143	3/85	1.19265e-05	3.78009e-05	91.0381	1032.08	PSMB7;PSMB4;PSMC3	Reactome_2016	PSMC3	rs7124681	M6	Pancreas
Regulation of mitotic cell cycle R-HSA-453276	3/85	1.19265e-05	3.78009e-05	91.0381	1032.08	PSMB7;PSMB4;PSMC3	Reactome_2016	PSMC3	rs7124681	M6	Pancreas
Separation of Sister Chromatids R-HSA-2467813	3/162	1.78277e-05	3.78838e-05	93.5566	1023.02	PSMB6;PSMB5;PSMC3	Reactome_2016	PSMC3	rs7124681	M4	Small_Intestine_Terminal_Ileum
Apoptosis R-HSA-109581	3/163	1.81592e-05	3.81119e-05	92.9672	1014.86	PSMB6;PSMB5;PSMC3	Reactome_2016	PSMC3	rs7124681	M4	Small_Intestine_Terminal_Ileum
Regulation of mRNA stability by proteins that bind AU-rich elements R-HSA-450531	3/86	1.23539e-05	3.85029e-05	89.9367	1016.42	PSMB7;PSMB4;PSMC3	Reactome_2016	PSMC3	rs7124681	M6	Pancreas
Programmed Cell Death R-HSA-5357801	3/166	1.91782e-05	3.97597e-05	91.2423	991.05	PSMB6;PSMB5;PSMC3	Reactome_2016	PSMC3	rs7124681	M4	Small_Intestine_Terminal_Ileum
Cytosolic sulfonation of small molecules R-HSA-156584	2/18	4.585e-06	4.1265e-05	1248.75	15350.5	SULT1A1;SULT1A2	Reactome_2016	SULT1A1;SULT1A2	rs8046545	M3	Colon_Sigmoid
Mitotic Anaphase R-HSA-68882	3/173	2.17012e-05	4.39192e-05	87.4544	939.098	PSMB6;PSMB5;PSMC3	Reactome_2016	PSMC3	rs7124681	M4	Small_Intestine_Terminal_Ileum
G2/M Transition R-HSA-69275	3/173	2.17012e-05	4.39192e-05	87.4544	939.098	PSMB6;PSMB5;PSMC3	Reactome_2016	PSMC3	rs7124681	M4	Small_Intestine_Terminal_Ileum
Mitotic Metaphase and Anaphase R-HSA-2555396	3/174	2.20786e-05	4.41573e-05	86.9386	932.06	PSMB6;PSMB5;PSMC3	Reactome_2016	PSMC3	rs7124681	M4	Small_Intestine_Terminal_Ileum
Mitotic G2-G2/M phases R-HSA-453274	3/175	2.24603e-05	4.43984e-05	86.4288	925.113	PSMB6;PSMB5;PSMC3	Reactome_2016	PSMC3	rs7124681	M4	Small_Intestine_Terminal_Ileum
Metabolism R-HSA-1430728	5/1908	4.34434e-05	4.4801e-05	47.5328	477.422	RPS9;RPS8;RPS3;RPL13;RPL18	Reactome_2016	RPL13	rs12920022	M4	Adipose_Visceral_Omentum
PCP/CE pathway R-HSA-4086400	3/91	1.46429e-05	4.4889e-05	84.8054	944.016	PSMB7;PSMB4;PSMC3	Reactome_2016	PSMC3	rs7124681	M6	Pancreas
MAPK6/MAPK4 signaling R-HSA-5687128	3/92	1.5132e-05	4.564e-05	83.8483	930.607	PSMB7;PSMB4;PSMC3	Reactome_2016	PSMC3	rs7124681	M6	Pancreas
Interferon gamma signaling R-HSA-877300	3/93	1.14069e-05	4.72572e-05	94.7619	1078.51	HLA-DQA2;HLA-DQB2;HLA-DQB1	Reactome_2016	HLA-DQA2;HLA-DQB2;HLA-DQB1	rs601945	M11	Stomach
Costimulation by the CD28 family R-HSA-388841	3/72	7.2297e-06	4.75094e-05	108.261	1281.52	HLA-DRA;HLA-DRB1;HLA-DPA1	Reactome_2016	HLA-DRB1	rs601945	M10	Pancreas
Cell Cycle Checkpoints R-HSA-69620	3/182	2.5255e-05	4.93489e-05	83.0196	878.885	PSMB6;PSMB5;PSMC3	Reactome_2016	PSMC3	rs7124681	M4	Small_Intestine_Terminal_Ileum
TNFR2 non-canonical NF-kB pathway R-HSA-5668541	3/95	1.66635e-05	4.94616e-05	81.1019	892.306	PSMB7;PSMB4;PSMC3	Reactome_2016	PSMC3	rs7124681	M6	Pancreas
Downstream TCR signaling R-HSA-202424	3/99	1.37659e-05	4.99013e-05	88.8125	994.106	HLA-DQA2;HLA-DQB2;HLA-DQB1	Reactome_2016	HLA-DQA2;HLA-DQB2;HLA-DQB1	rs601945	M11	Stomach
Interferon Signaling R-HSA-913531	5/196	3.89073e-06	5.05795e-05	25.8953	322.575	HLA-C;HLA-DQA1;HLA-DRB1;HLA-DPA1;HLA-DQB1	Reactome_2016	HLA-C;HLA-DQA1;HLA-DRB1;HLA-DQB1	rs601945	M3	Muscle_Skeletal
TCR signaling R-HSA-202403	3/118	2.33092e-05	5.08565e-05	74.0683	790.062	HLA-DRB1;HLA-DQA1;HLA-DQB1	Reactome_2016	HLA-DRB1;HLA-DQA1;HLA-DQB1	rs601945	M20	Adipose_Subcutaneous
Synthesis of DNA R-HSA-69239	3/97	1.77394e-05	5.18323e-05	79.3684	868.268	PSMB7;PSMB4;PSMC3	Reactome_2016	PSMC3	rs7124681	M6	Pancreas
Axon guidance R-HSA-422475	5/515	3.83331e-05	5.26089e-05	17.3565	176.502	CAMK2B;PSMB7;PSMB4;PSMB1;PSMD3	Reactome_2016	CAMK2B	rs116913033	M3	Liver
CLEC7A (Dectin-1) signaling R-HSA-5607764	3/99	1.88601e-05	5.26394e-05	77.707	845.333	PSMB7;PSMB4;PSMC3	Reactome_2016	PSMC3	rs7124681	M6	Pancreas
Downstream TCR signaling R-HSA-202424	3/99	1.88601e-05	5.26394e-05	77.707	845.333	PSMB7;PSMB4;PSMC3	Reactome_2016	PSMC3	rs7124681	M6	Pancreas
Hedgehog 'off' state R-HSA-5610787	3/99	1.88601e-05	5.26394e-05	77.707	845.333	PSMB7;PSMB4;PSMC3	Reactome_2016	PSMC3	rs7124681	M6	Pancreas
Translation R-HSA-72766	12/151	8.30219e-06	5.49605e-05	5.2854	61.8339	EIF2B4;EIF3M;SRP72;EIF3I;EIF3J;EIF3G;SRP68;APEH;SRP14;EIF2B1;EIF3C;EIF2S1	Reactome_2016	EIF3M;EIF3C	rs145678014;rs8046545	M1	Colon_Transverse
Downstream signaling events of B Cell Receptor (BCR) R-HSA-1168372	3/192	2.96319e-05	5.72433e-05	78.5873	819.403	PSMB6;PSMB5;PSMC3	Reactome_2016	PSMC3	rs7124681	M4	Small_Intestine_Terminal_Ileum
Translocation of ZAP-70 to Immunological synapse R-HSA-202430	7/21	4.14713e-07	5.93873e-05	20.3549	299.129	ZAP70;HLA-DPB1;HLA-DRA;HLA-DQA1;HLA-DRB1;HLA-DPA1;HLA-DQB1	Reactome_2016	HLA-DQA1;HLA-DRB1;HLA-DQB1	rs601945	M2	Whole_Blood
mRNA Splicing R-HSA-72172	16/144	4.57412e-07	5.93873e-05	5.15585	75.2635	HNRNPA3;SF3B3;CPSF1;SRRT;PRPF8;LSM4;PTBP1;SNRNP70;HNRNPH1;U2AF2;RNPS1;SNRNP200;HNRNPA1;SRSF7;RBMX;HNRNPA0	Reactome_2016	CPSF1	rs4977213	M2	Whole_Blood
DNA Replication R-HSA-69306	3/105	2.25003e-05	6.18758e-05	73.114	782.464	PSMB7;PSMB4;PSMC3	Reactome_2016	PSMC3	rs7124681	M6	Pancreas
TCF dependent signaling in response to WNT R-HSA-201681	3/199	3.29759e-05	6.29877e-05	75.7538	781.759	PSMB6;PSMB5;PSMC3	Reactome_2016	PSMC3	rs7124681	M4	Small_Intestine_Terminal_Ileum
Immune System R-HSA-168256	6/1547	3.39317e-05	6.78633e-05	17.9581	184.81	CD74;HLA-C;HLA-DOB;HLA-DRB1;HLA-DQA1;HLA-DQB1	Reactome_2016	HLA-C;HLA-DOB;HLA-DRB1;HLA-DQA1;HLA-DQB1	rs601945	M20	Adipose_Subcutaneous
FCERI mediated NF-kB activation R-HSA-2871837	3/111	2.65759e-05	7.20245e-05	69.0312	727.279	PSMB7;PSMB4;PSMC3	Reactome_2016	PSMC3	rs7124681	M6	Pancreas
G1/S Transition R-HSA-69206	3/112	2.72991e-05	7.29276e-05	68.3945	718.734	PSMB7;PSMB4;PSMC3	Reactome_2016	PSMC3	rs7124681	M6	Pancreas
TCR signaling R-HSA-202403	3/118	2.33092e-05	7.51075e-05	74.0683	790.062	HLA-DQA2;HLA-DQB2;HLA-DQB1	Reactome_2016	HLA-DQA2;HLA-DQB2;HLA-DQB1	rs601945	M11	Stomach
Downstream TCR signaling R-HSA-202424	4/99	6.59609e-06	7.62215e-05	39.8596	475.487	HLA-DQA1;HLA-DRB1;HLA-DPA1;HLA-DQB1	Reactome_2016	HLA-DQA1;HLA-DRB1;HLA-DQB1	rs601945	M3	Muscle_Skeletal
Cell Cycle R-HSA-1640170	5/566	6.01268e-05	8.08462e-05	15.7373	152.952	SYCE2;PSMB7;PSMB4;PSMB1;PSMD3	Reactome_2016	SYCE2	rs3111316	M3	Liver
Sulfur amino acid metabolism R-HSA-1614635	2/25	8.98607e-06	8.08747e-05	868.391	10090.6	BHMT;APIP	Reactome_2016	BHMT;APIP	rs1316776;rs2767036	M3	Pituitary
TCR signaling R-HSA-202403	3/118	3.19123e-05	8.40506e-05	64.8065	670.911	PSMB7;PSMB4;PSMC3	Reactome_2016	PSMC3	rs7124681	M6	Pancreas
HIV Infection R-HSA-162906	3/222	4.56955e-05	8.63138e-05	67.7192	676.752	PSMB6;PSMB5;PSMC3	Reactome_2016	PSMC3	rs7124681	M4	Small_Intestine_Terminal_Ileum
Interferon gamma signaling R-HSA-877300	3/93	1.56317e-05	8.98822e-05	82.9125	917.527	HLA-DRA;HLA-DRB1;HLA-DPA1	Reactome_2016	HLA-DRB1	rs601945	M10	Pancreas
Signaling by the B Cell Receptor (BCR) R-HSA-983705	3/233	5.27765e-05	9.32036e-05	64.4446	634.743	PSMB6;PSMB5;PSMC3	Reactome_2016	PSMC3	rs7124681	M4	Small_Intestine_Terminal_Ileum
GRB2 events in EGFR signaling R-HSA-179812	3/235	5.41369e-05	9.32036e-05	63.8825	627.582	PSMB6;PSMB5;PSMC3	Reactome_2016	PSMC3	rs7124681	M4	Small_Intestine_Terminal_Ileum
SHC1 events in EGFR signaling R-HSA-180336	3/235	5.41369e-05	9.32036e-05	63.8825	627.582	PSMB6;PSMB5;PSMC3	Reactome_2016	PSMC3	rs7124681	M4	Small_Intestine_Terminal_Ileum
SOS-mediated signalling R-HSA-112412	3/235	5.41369e-05	9.32036e-05	63.8825	627.582	PSMB6;PSMB5;PSMC3	Reactome_2016	PSMC3	rs7124681	M4	Small_Intestine_Terminal_Ileum
SHC1 events in ERBB4 signaling R-HSA-1250347	3/235	5.41369e-05	9.32036e-05	63.8825	627.582	PSMB6;PSMB5;PSMC3	Reactome_2016	PSMC3	rs7124681	M4	Small_Intestine_Terminal_Ileum
RAF/MAP kinase cascade R-HSA-5673001	3/235	5.41369e-05	9.32036e-05	63.8825	627.582	PSMB6;PSMB5;PSMC3	Reactome_2016	PSMC3	rs7124681	M4	Small_Intestine_Terminal_Ileum
FRS-mediated FGFR2 signaling R-HSA-5654700	3/236	5.48256e-05	9.32036e-05	63.6052	624.053	PSMB6;PSMB5;PSMC3	Reactome_2016	PSMC3	rs7124681	M4	Small_Intestine_Terminal_Ileum
FRS-mediated FGFR4 signaling R-HSA-5654712	3/236	5.48256e-05	9.32036e-05	63.6052	624.053	PSMB6;PSMB5;PSMC3	Reactome_2016	PSMC3	rs7124681	M4	Small_Intestine_Terminal_Ileum
FRS-mediated FGFR3 signaling R-HSA-5654706	3/236	5.48256e-05	9.32036e-05	63.6052	624.053	PSMB6;PSMB5;PSMC3	Reactome_2016	PSMC3	rs7124681	M4	Small_Intestine_Terminal_Ileum
FRS-mediated FGFR1 signaling R-HSA-5654693	3/236	5.48256e-05	9.32036e-05	63.6052	624.053	PSMB6;PSMB5;PSMC3	Reactome_2016	PSMC3	rs7124681	M4	Small_Intestine_Terminal_Ileum
C-type lectin receptors (CLRs) R-HSA-5621481	3/123	3.61268e-05	9.38293e-05	62.0906	635.092	PSMB7;PSMB4;PSMC3	Reactome_2016	PSMC3	rs7124681	M6	Pancreas
S Phase R-HSA-69242	3/124	3.70114e-05	9.481e-05	61.5744	628.323	PSMB7;PSMB4;PSMC3	Reactome_2016	PSMC3	rs7124681	M6	Pancreas
ARMS-mediated activation R-HSA-170984	3/239	5.69265e-05	9.48775e-05	62.7871	613.665	PSMB6;PSMB5;PSMC3	Reactome_2016	PSMC3	rs7124681	M4	Small_Intestine_Terminal_Ileum
Signalling to p38 via RIT and RIN R-HSA-187706	3/239	5.69265e-05	9.48775e-05	62.7871	613.665	PSMB6;PSMB5;PSMC3	Reactome_2016	PSMC3	rs7124681	M4	Small_Intestine_Terminal_Ileum
Frs2-mediated activation R-HSA-170968	3/240	5.76384e-05	9.51313e-05	62.519	610.268	PSMB6;PSMB5;PSMC3	Reactome_2016	PSMC3	rs7124681	M4	Small_Intestine_Terminal_Ileum
MAPK1/MAPK3 signaling R-HSA-5684996	3/241	5.83561e-05	9.53898e-05	62.2532	606.903	PSMB6;PSMB5;PSMC3	Reactome_2016	PSMC3	rs7124681	M4	Small_Intestine_Terminal_Ileum
Prolonged ERK activation events R-HSA-169893	3/242	5.90797e-05	9.56528e-05	61.9895	603.569	PSMB6;PSMB5;PSMC3	Reactome_2016	PSMC3	rs7124681	M4	Small_Intestine_Terminal_Ileum
Signaling by Leptin R-HSA-2586552	3/243	5.98092e-05	9.59203e-05	61.7281	600.266	PSMB6;PSMB5;PSMC3	Reactome_2016	PSMC3	rs7124681	M4	Small_Intestine_Terminal_Ileum
Downstream TCR signaling R-HSA-202424	3/99	1.88601e-05	9.63961e-05	77.707	845.333	HLA-DRA;HLA-DRB1;HLA-DPA1	Reactome_2016	HLA-DRB1	rs601945	M10	Pancreas
Interleukin receptor SHC signaling R-HSA-912526	3/245	6.12858e-05	9.737e-05	61.2118	593.752	PSMB6;PSMB5;PSMC3	Reactome_2016	PSMC3	rs7124681	M4	Small_Intestine_Terminal_Ileum
Signalling to RAS R-HSA-167044	3/246	6.20331e-05	9.76446e-05	60.9568	590.54	PSMB6;PSMB5;PSMC3	Reactome_2016	PSMC3	rs7124681	M4	Small_Intestine_Terminal_Ileum
Immune System R-HSA-168256	6/1547	3.39317e-05	9.84018e-05	17.9581	184.81	C4B;BRK1;HLA-DQA2;HLA-DOB;HLA-DQB2;HLA-DQB1	Reactome_2016	C4B;HLA-DQA2;HLA-DOB;HLA-DQB2;HLA-DQB1	rs601945	M11	Stomach
VEGFR2 mediated cell proliferation R-HSA-5218921	3/248	6.35455e-05	9.91077e-05	60.4531	584.204	PSMB6;PSMB5;PSMC3	Reactome_2016	PSMC3	rs7124681	M4	Small_Intestine_Terminal_Ileum
Interleukin-2 signaling R-HSA-451927	3/252	6.66428e-05	0.000102993	59.4699	571.872	PSMB6;PSMB5;PSMC3	Reactome_2016	PSMC3	rs7124681	M4	Small_Intestine_Terminal_Ileum
Signalling to ERKs R-HSA-187687	3/253	6.74323e-05	0.000103275	59.229	568.858	PSMB6;PSMB5;PSMC3	Reactome_2016	PSMC3	rs7124681	M4	Small_Intestine_Terminal_Ileum
Host Interactions of HIV factors R-HSA-162909	3/129	4.16485e-05	0.000105247	59.1161	596.259	PSMB7;PSMB4;PSMC3	Reactome_2016	PSMC3	rs7124681	M6	Pancreas
Antigen processing: Ubiquitination & Proteasome degradation R-HSA-983168	3/260	7.31319e-05	0.000111004	57.5953	548.495	PSMB6;PSMB5;PSMC3	Reactome_2016	PSMC3	rs7124681	M4	Small_Intestine_Terminal_Ileum
Interleukin-3, 5 and GM-CSF signaling R-HSA-512988	3/261	7.3971e-05	0.000111284	57.3692	545.686	PSMB6;PSMB5;PSMC3	Reactome_2016	PSMC3	rs7124681	M4	Small_Intestine_Terminal_Ileum
NCAM signaling for neurite out-growth R-HSA-375165	3/266	7.82621e-05	0.000116707	56.2643	532.004	PSMB6;PSMB5;PSMC3	Reactome_2016	PSMC3	rs7124681	M4	Small_Intestine_Terminal_Ileum
M Phase R-HSA-68886	3/268	8.00233e-05	0.000118295	55.834	526.693	PSMB6;PSMB5;PSMC3	Reactome_2016	PSMC3	rs7124681	M4	Small_Intestine_Terminal_Ileum
Gene Expression R-HSA-74160	27/1631	4.94183e-07	0.000118851	3.45737	50.2022	SETD9;DDX1;PRKAG1;USP39;PRPF8;NUP160;IPO8;POM121C;RBBP4;PSMD2;KHSRP;BMS1;POLR2C;TPR;TP53INP1;TYW1;BRD7;HNRNPA0;DAXX;USP7;SF3A1;NCOA6;MTOR;RBL2;SNW1;HNRNPUL1;CDK12	Reactome_2016	SETD9;TP53INP1;RBL2	rs10097617;rs4281707;rs96844	M4	Stomach
Signaling by Hedgehog R-HSA-5358351	3/136	4.87595e-05	0.000119974	55.985	555.853	PSMB7;PSMB4;PSMC3	Reactome_2016	PSMC3	rs7124681	M6	Pancreas
Mitotic G1-G1/S phases R-HSA-453279	3/136	4.87595e-05	0.000119974	55.985	555.853	PSMB7;PSMB4;PSMC3	Reactome_2016	PSMC3	rs7124681	M6	Pancreas
Metabolism of proteins R-HSA-392499	37/1074	2.05621e-05	0.000127216	2.26118	24.4028	BLM;L3MBTL2;NUP188;DCTN1;DCTN3;XPC;APEH;SRP14;PCMT1;SENP5;POM121C;SRP72;EIF2B1;SEC31A;TRAPPC3;EIF2B4;UBE2I;NUP133;EXOC7;RPA1;TIMM22;TBCB;SRP68;TBCA;SENP2;EIF2S1;SENP1;EIF3M;TBC1D20;TRAPPC6B;EIF3I;RFT1;EIF3J;EIF3G;CALR;EIF3C;ATF6	Reactome_2016	EIF3M;RFT1;CALR;EIF3C	rs145678014;rs2581787;rs3111316;rs8046545	M1	Colon_Transverse
Calnexin/calreticulin cycle R-HSA-901042	2/15	1.1001e-05	0.000134718	614.769	7019.14	EDEM2;CALR	Reactome_2016	EDEM2;CALR	rs3111316;rs2268078	M11	Pancreas
N-glycan trimming in the ER and Calnexin/Calreticulin cycle R-HSA-532668	2/17	1.42442e-05	0.000134718	532.747	5945.01	EDEM2;CALR	Reactome_2016	EDEM2;CALR	rs3111316;rs2268078	M11	Pancreas
Post-translational protein modification R-HSA-597592	4/521	1.49686e-05	0.000134718	50.2282	558.013	GMPPB;SEC16A;EDEM2;CALR	Reactome_2016	GMPPB;SEC16A;EDEM2;CALR	rs28505901;rs3111316;rs4688760;rs2268078	M11	Pancreas
TCR signaling R-HSA-202403	4/118	1.32333e-05	0.000137627	33.1846	372.755	HLA-DQA1;HLA-DRB1;HLA-DPA1;HLA-DQB1	Reactome_2016	HLA-DQA1;HLA-DRB1;HLA-DQB1	rs601945	M3	Muscle_Skeletal
IRS-mediated signalling R-HSA-112399	3/284	9.50588e-05	0.000138072	52.6121	487.241	PSMB6;PSMB5;PSMC3	Reactome_2016	PSMC3	rs7124681	M4	Small_Intestine_Terminal_Ileum
MAPK family signaling cascades R-HSA-5683057	3/284	9.50588e-05	0.000138072	52.6121	487.241	PSMB6;PSMB5;PSMC3	Reactome_2016	PSMC3	rs7124681	M4	Small_Intestine_Terminal_Ileum
Insulin receptor signalling cascade R-HSA-74751	3/287	9.80695e-05	0.000138072	52.0484	480.398	PSMB6;PSMB5;PSMC3	Reactome_2016	PSMC3	rs7124681	M4	Small_Intestine_Terminal_Ileum
IGF1R signaling cascade R-HSA-2428924	3/288	9.90869e-05	0.000138072	51.8632	478.153	PSMB6;PSMB5;PSMC3	Reactome_2016	PSMC3	rs7124681	M4	Small_Intestine_Terminal_Ileum
Signaling by Type 1 Insulin-like Growth Factor 1 Receptor (IGF1R) R-HSA-2404192	3/288	9.90869e-05	0.000138072	51.8632	478.153	PSMB6;PSMB5;PSMC3	Reactome_2016	PSMC3	rs7124681	M4	Small_Intestine_Terminal_Ileum
IRS-related events triggered by IGF1R R-HSA-2428928	3/288	9.90869e-05	0.000138072	51.8632	478.153	PSMB6;PSMB5;PSMC3	Reactome_2016	PSMC3	rs7124681	M4	Small_Intestine_Terminal_Ileum
Diseases of signal transduction R-HSA-5663202	3/288	9.90869e-05	0.000138072	51.8632	478.153	PSMB6;PSMB5;PSMC3	Reactome_2016	PSMC3	rs7124681	M4	Small_Intestine_Terminal_Ileum
FCERI mediated MAPK activation R-HSA-2871796	3/289	0.000100111	0.000138365	51.6792	475.926	PSMB6;PSMB5;PSMC3	Reactome_2016	PSMC3	rs7124681	M4	Small_Intestine_Terminal_Ileum
Beta-catenin independent WNT signaling R-HSA-3858494	3/144	5.78128e-05	0.000140403	52.7872	515.114	PSMB7;PSMB4;PSMC3	Reactome_2016	PSMC3	rs7124681	M6	Pancreas
Signaling by Wnt R-HSA-195721	3/295	0.000106403	0.000145875	50.6019	462.92	PSMB6;PSMB5;PSMC3	Reactome_2016	PSMC3	rs7124681	M4	Small_Intestine_Terminal_Ileum
TCR signaling R-HSA-202403	3/118	3.19123e-05	0.000146796	64.8065	670.911	HLA-DRA;HLA-DRB1;HLA-DPA1	Reactome_2016	HLA-DRB1	rs601945	M10	Pancreas
G2/M Checkpoints R-HSA-69481	3/150	6.52819e-05	0.000156509	50.6173	487.789	PSMB7;PSMB4;PSMC3	Reactome_2016	PSMC3	rs7124681	M6	Pancreas
Chromatin organization R-HSA-4839726	5/226	3.09445e-06	0.000159364	27.9383	354.423	SETD2;KDM3B;NSD1;SETD1A;EP300	Reactome_2016	SETD2	rs11926707	M3	Stomach
Chromatin modifying enzymes R-HSA-3247509	5/226	3.09445e-06	0.000159364	27.9383	354.423	SETD2;KDM3B;NSD1;SETD1A;EP300	Reactome_2016	SETD2	rs11926707	M3	Stomach
Class I MHC mediated antigen processing & presentation R-HSA-983169	3/305	0.000117456	0.00015974	48.9015	442.531	PSMB6;PSMB5;PSMC3	Reactome_2016	PSMC3	rs7124681	M4	Small_Intestine_Terminal_Ileum
Diseases of signal transduction R-HSA-5663202	16/288	2.67046e-05	0.000162188	3.62222	38.1444	MAML1;CUL1;PSMA7;PSMB6;PSMB7;PSMB4;PSMC5;PSMB5;PSMD4;PSMC3;PSMB1;PSMC2;POLR2E;POLR2I;POLR2K;SKP1	Reactome_2016	PSMC3	rs7124681	M1	Colon_Transverse
Signaling by Insulin receptor R-HSA-74752	3/311	0.000124436	0.000167889	47.9343	431.011	PSMB6;PSMB5;PSMC3	Reactome_2016	PSMC3	rs7124681	M4	Small_Intestine_Terminal_Ileum
Glycerophospholipid biosynthesis R-HSA-1483206	2/102	7.7008e-05	0.000179685	397.94	3769.13	DMGDH;BHMT	Reactome_2016	DMGDH;BHMT	rs1316776	M12	Colon_Sigmoid
VEGFA-VEGFR2 Pathway R-HSA-4420097	3/320	0.000135407	0.000181253	46.5521	414.65	PSMB6;PSMB5;PSMC3	Reactome_2016	PSMC3	rs7124681	M4	Small_Intestine_Terminal_Ileum
Signaling by SCF-KIT R-HSA-1433557	3/325	0.000141767	0.000188284	45.8175	406.004	PSMB6;PSMB5;PSMC3	Reactome_2016	PSMC3	rs7124681	M4	Small_Intestine_Terminal_Ileum
Signaling by VEGF R-HSA-194138	3/328	0.000145675	0.00018931	45.3877	400.961	PSMB6;PSMB5;PSMC3	Reactome_2016	PSMC3	rs7124681	M4	Small_Intestine_Terminal_Ileum
Downstream signaling of activated FGFR2 R-HSA-5654696	3/329	0.000146994	0.00018931	45.2462	399.303	PSMB6;PSMB5;PSMC3	Reactome_2016	PSMC3	rs7124681	M4	Small_Intestine_Terminal_Ileum
Downstream signaling of activated FGFR4 R-HSA-5654716	3/329	0.000146994	0.00018931	45.2462	399.303	PSMB6;PSMB5;PSMC3	Reactome_2016	PSMC3	rs7124681	M4	Small_Intestine_Terminal_Ileum
Downstream signaling of activated FGFR3 R-HSA-5654708	3/329	0.000146994	0.00018931	45.2462	399.303	PSMB6;PSMB5;PSMC3	Reactome_2016	PSMC3	rs7124681	M4	Small_Intestine_Terminal_Ileum
Signaling by ERBB4 R-HSA-1236394	3/330	0.00014832	0.000189582	45.1055	397.656	PSMB6;PSMB5;PSMC3	Reactome_2016	PSMC3	rs7124681	M4	Small_Intestine_Terminal_Ileum
Signaling by FGFR4 R-HSA-5654743	3/332	0.000150995	0.000190142	44.8267	394.397	PSMB6;PSMB5;PSMC3	Reactome_2016	PSMC3	rs7124681	M4	Small_Intestine_Terminal_Ileum
Downstream signaling of activated FGFR1 R-HSA-5654687	3/332	0.000150995	0.000190142	44.8267	394.397	PSMB6;PSMB5;PSMC3	Reactome_2016	PSMC3	rs7124681	M4	Small_Intestine_Terminal_Ileum
Signaling by FGFR3 R-HSA-5654741	3/333	0.000152345	0.000190431	44.6886	392.785	PSMB6;PSMB5;PSMC3	Reactome_2016	PSMC3	rs7124681	M4	Small_Intestine_Terminal_Ileum
Sulfur amino acid metabolism R-HSA-1614635	2/25	2.2431e-05	0.000190663	434.152	4647.63	BHMT;BHMT2	Reactome_2016	BHMT;BHMT2	rs1316776	M16	Thyroid
Signaling by FGFR1 R-HSA-5654736	3/336	0.000156441	0.000194124	44.2793	388.012	PSMB6;PSMB5;PSMC3	Reactome_2016	PSMC3	rs7124681	M4	Small_Intestine_Terminal_Ileum
Separation of Sister Chromatids R-HSA-2467813	3/162	8.20629e-05	0.00019425	46.7689	440.003	PSMB7;PSMB4;PSMC3	Reactome_2016	PSMC3	rs7124681	M6	Pancreas
Apoptosis R-HSA-109581	3/163	8.35764e-05	0.00019536	46.4742	436.381	PSMB7;PSMB4;PSMC3	Reactome_2016	PSMC3	rs7124681	M6	Pancreas
Translocation of ZAP-70 to Immunological synapse R-HSA-202430	2/21	2.19802e-05	0.000195435	420.505	4510.07	HLA-DQA2;HLA-DRB1	Reactome_2016	HLA-DQA2;HLA-DRB1	rs601945	M13	Colon_Sigmoid
Phosphorylation of CD3 and TCR zeta chains R-HSA-202427	2/24	2.88738e-05	0.000195435	363.109	3795.42	HLA-DQA2;HLA-DRB1	Reactome_2016	HLA-DQA2;HLA-DRB1	rs601945	M13	Colon_Sigmoid
PD-1 signaling R-HSA-389948	2/26	3.39887e-05	0.000195435	332.817	3424.51	HLA-DQA2;HLA-DRB1	Reactome_2016	HLA-DQA2;HLA-DRB1	rs601945	M13	Colon_Sigmoid
Downstream signal transduction R-HSA-186763	3/341	0.000163427	0.000201323	43.6132	380.269	PSMB6;PSMB5;PSMC3	Reactome_2016	PSMC3	rs7124681	M4	Small_Intestine_Terminal_Ileum
Programmed Cell Death R-HSA-5357801	3/166	8.82265e-05	0.000203683	45.612	425.815	PSMB7;PSMB4;PSMC3	Reactome_2016	PSMC3	rs7124681	M6	Pancreas
DAP12 signaling R-HSA-2424491	3/344	0.000167715	0.00020512	43.2229	375.747	PSMB6;PSMB5;PSMC3	Reactome_2016	PSMC3	rs7124681	M4	Small_Intestine_Terminal_Ileum
Translocation of ZAP-70 to Immunological synapse R-HSA-202430	2/21	1.571e-05	0.000210574	525.658	5814.41	HLA-DQA1;HLA-DRB1	Reactome_2016	HLA-DQA1	rs601945	M8	Pituitary
Phosphorylation of CD3 and TCR zeta chains R-HSA-202427	2/24	2.06392e-05	0.000210574	453.909	4896.92	HLA-DQA1;HLA-DRB1	Reactome_2016	HLA-DQA1	rs601945	M8	Pituitary
PD-1 signaling R-HSA-389948	2/26	2.4297e-05	0.000210574	416.042	4420.51	HLA-DQA1;HLA-DRB1	Reactome_2016	HLA-DQA1	rs601945	M8	Pituitary
Infectious disease R-HSA-5663205	3/348	0.000173547	0.000210735	42.713	369.855	PSMB6;PSMB5;PSMC3	Reactome_2016	PSMC3	rs7124681	M4	Small_Intestine_Terminal_Ileum
Signaling by the B Cell Receptor (BCR) R-HSA-983705	14/233	3.62977e-05	0.000216478	3.92233	40.101	CUL1;PSMA7;PSMB6;PSMB7;PSMB4;PSMC5;PSMB5;PSMD4;PSMC3;PSMB1;PSMC2;PIP5K1A;TNRC6A;SKP1	Reactome_2016	PSMC3	rs7124681	M1	Colon_Transverse
Signaling by EGFR R-HSA-177929	3/355	0.000184067	0.000221925	41.8487	359.908	PSMB6;PSMB5;PSMC3	Reactome_2016	PSMC3	rs7124681	M4	Small_Intestine_Terminal_Ileum
Mitotic Anaphase R-HSA-68882	3/173	9.97284e-05	0.000224689	43.7184	402.78	PSMB7;PSMB4;PSMC3	Reactome_2016	PSMC3	rs7124681	M6	Pancreas
G2/M Transition R-HSA-69275	3/173	9.97284e-05	0.000224689	43.7184	402.78	PSMB7;PSMB4;PSMC3	Reactome_2016	PSMC3	rs7124681	M6	Pancreas
Mitotic Metaphase and Anaphase R-HSA-2555396	3/174	0.000101447	0.000225841	43.4605	399.662	PSMB7;PSMB4;PSMC3	Reactome_2016	PSMC3	rs7124681	M6	Pancreas
Mitotic G2-G2/M phases R-HSA-453274	3/175	0.000103186	0.000227009	43.2057	396.584	PSMB7;PSMB4;PSMC3	Reactome_2016	PSMC3	rs7124681	M6	Pancreas
Mitochondrial translation elongation R-HSA-5389840	8/84	3.75207e-06	0.000227209	9.87769	123.404	MRPL4;GFM1;MRPS9;MRPS27;MRPL38;MRPL9;MRPS30;TUFM	Reactome_2016	TUFM	rs8046545	M1	Whole_Blood
DAP12 interactions R-HSA-2172127	3/359	0.000190262	0.000227779	41.3701	354.422	PSMB6;PSMB5;PSMC3	Reactome_2016	PSMC3	rs7124681	M4	Small_Intestine_Terminal_Ileum
Signaling by FGFR2 R-HSA-5654738	3/361	0.00019341	0.000229928	41.1348	351.731	PSMB6;PSMB5;PSMC3	Reactome_2016	PSMC3	rs7124681	M4	Small_Intestine_Terminal_Ileum
Signaling by PDGF R-HSA-186797	3/364	0.000198196	0.000233981	40.7867	347.758	PSMB6;PSMB5;PSMC3	Reactome_2016	PSMC3	rs7124681	M4	Small_Intestine_Terminal_Ileum
Cytosolic sulfonation of small molecules R-HSA-156584	2/18	2.13514e-05	0.000234866	416.167	4475.62	SULT1A1;SULT1A2	Reactome_2016	SULT1A1;SULT1A2	rs8046545	M15	Adipose_Subcutaneous
Signaling by FGFR R-HSA-190236	3/366	0.000201429	0.000236158	40.5579	345.15	PSMB6;PSMB5;PSMC3	Reactome_2016	PSMC3	rs7124681	M4	Small_Intestine_Terminal_Ileum
NGF signalling via TRKA from the plasma membrane R-HSA-187037	3/374	0.000214705	0.000249999	39.6671	335.038	PSMB6;PSMB5;PSMC3	Reactome_2016	PSMC3	rs7124681	M4	Small_Intestine_Terminal_Ileum
Cell Cycle Checkpoints R-HSA-69620	3/182	0.000115903	0.000252021	41.5014	376.117	PSMB7;PSMB4;PSMC3	Reactome_2016	PSMC3	rs7124681	M6	Pancreas
Generation of second messenger molecules R-HSA-202433	2/35	6.21325e-05	0.000255834	241.939	2343.48	HLA-DQA2;HLA-DRB1	Reactome_2016	HLA-DQA2;HLA-DRB1	rs601945	M13	Colon_Sigmoid
Adaptive Immune System R-HSA-1280218	4/762	6.67394e-05	0.000255834	33.8347	325.311	CD74;HLA-DQA2;HLA-DOB;HLA-DRB1	Reactome_2016	HLA-DQA2;HLA-DOB;HLA-DRB1	rs601945	M13	Colon_Sigmoid
Interferon Signaling R-HSA-913531	3/196	0.000105724	0.000278728	43.9608	402.447	HLA-DQA2;HLA-DQB2;HLA-DQB1	Reactome_2016	HLA-DQA2;HLA-DQB2;HLA-DQB1	rs601945	M11	Stomach
Adaptive Immune System R-HSA-1280218	7/762	2.98731e-05	0.000282437	9.89993	103.143	CD74;HLA-C;HLA-DOB;HLA-DQA1;HLA-DRB1;HLA-DPA1;HLA-DQB1	Reactome_2016	HLA-C;HLA-DOB;HLA-DQA1;HLA-DRB1;HLA-DQB1	rs601945	M3	Muscle_Skeletal
Signaling by Interleukins R-HSA-449147	3/392	0.000246639	0.000285228	37.7969	314.001	PSMB6;PSMB5;PSMC3	Reactome_2016	PSMC3	rs7124681	M4	Small_Intestine_Terminal_Ileum
Generation of second messenger molecules R-HSA-202433	2/35	4.44291e-05	0.000288789	302.439	3030.93	HLA-DQA1;HLA-DRB1	Reactome_2016	HLA-DQA1	rs601945	M8	Pituitary
Fc epsilon receptor (FCERI) signaling R-HSA-2454202	3/395	0.000252245	0.00028974	37.5019	310.708	PSMB6;PSMB5;PSMC3	Reactome_2016	PSMC3	rs7124681	M4	Small_Intestine_Terminal_Ileum
Immune System R-HSA-168256	6/1547	6.97473e-05	0.000291671	14.3657	137.489	C4B;CD74;C4A;HLA-DRA;HLA-DRB1;HLA-DPA1	Reactome_2016	C4B;HLA-DRB1	rs601945	M10	Pancreas
Downstream signaling events of B Cell Receptor (BCR) R-HSA-1168372	3/192	0.000135785	0.00029186	39.2857	349.817	PSMB7;PSMB4;PSMC3	Reactome_2016	PSMC3	rs7124681	M6	Pancreas
Cytokine Signaling in Immune system R-HSA-1280215	4/620	0.000165468	0.000305479	20.9675	182.559	HLA-C;HLA-DRB1;HLA-DQA1;HLA-DQB1	Reactome_2016	HLA-C;HLA-DRB1;HLA-DQA1;HLA-DQB1	rs601945	M20	Adipose_Subcutaneous
TCF dependent signaling in response to WNT R-HSA-201681	3/199	0.00015095	0.000320769	37.8693	333.195	PSMB7;PSMB4;PSMC3	Reactome_2016	PSMC3	rs7124681	M6	Pancreas
PKMTs methylate histone lysines R-HSA-3214841	3/40	9.61294e-06	0.000330044	89.8288	1037.74	SETD2;NSD1;SETD1A	Reactome_2016	SETD2	rs11926707	M3	Stomach
Phospholipid metabolism R-HSA-1483257	2/161	0.000192179	0.000336313	249.535	2135.29	DMGDH;BHMT	Reactome_2016	DMGDH;BHMT	rs1316776	M12	Colon_Sigmoid
Regulation of TP53 Activity R-HSA-5633007	8/151	2.79689e-06	0.000336327	10.2258	130.758	DAXX;USP7;RBBP4;SETD9;TP53INP1;PRKAG1;BRD7;MTOR	Reactome_2016	SETD9;TP53INP1	rs10097617;rs96844	M4	Stomach
Regulation of Complement cascade R-HSA-977606	2/26	8.87344e-05	0.000340148	184.861	1724.73	C4B;C4A	Reactome_2016	C4B	rs601945	M10	Pancreas
Mitochondrial translation R-HSA-5368287	8/90	6.30865e-06	0.000343821	9.15215	109.584	MRPL4;GFM1;MRPS9;MRPS27;MRPL38;MRPL9;MRPS30;TUFM	Reactome_2016	TUFM	rs8046545	M1	Whole_Blood
Developmental Biology R-HSA-1266738	5/786	0.000281566	0.000363842	11.1762	91.3673	CAMK2B;PSMB7;PSMB4;PSMB1;PSMD3	Reactome_2016	CAMK2B	rs116913033	M3	Liver
Formation of the ternary complex, and subsequently, the 43S complex R-HSA-72695	2/50	0.000127601	0.000364574	166.208	1490.32	RPS9;EIF3C	Reactome_2016	EIF3C	rs8046545	M16	Pancreas
Gastrin-CREB signalling pathway via PKC and MAPK R-HSA-881907	3/432	0.000328341	0.000374618	34.2028	274.356	PSMB6;PSMB5;PSMC3	Reactome_2016	PSMC3	rs7124681	M4	Small_Intestine_Terminal_Ileum
Cell Cycle R-HSA-1640170	4/566	0.000178739	0.000375553	19.7529	170.459	PSMB7;PSMB4;PSMC3;RUVBL2	Reactome_2016	PSMC3	rs7124681	M6	Pancreas
Signaling by Insulin receptor R-HSA-74752	16/311	6.69752e-05	0.000385544	3.33585	32.0615	PRKAG1;PSMA7;PSMB6;PSMB7;RRAGA;PSMB4;PSMC5;PSMB5;PSMD4;PSMC3;PSMB1;PSMC2;ATP6V1E1;RAF1;MARK3;ATP6V1F	Reactome_2016	PSMC3;MARK3	rs62007683;rs7124681	M1	Colon_Transverse
Mitotic Prometaphase R-HSA-68877	9/107	7.22511e-05	0.000401935	5.58179	53.2244	CENPU;NUP133;CDCA5;CENPK;CDK1;NCAPG;SKA1;NDC80;ZWINT	Reactome_2016	CENPU	rs58730668	M1	Colon_Transverse
Innate Immune System R-HSA-168249	5/807	0.0003182	0.000408528	10.8717	87.5478	CAMK2B;PSMB7;PSMB4;PSMB1;PSMD3	Reactome_2016	CAMK2B	rs116913033	M3	Liver
Transcriptional Regulation by TP53 R-HSA-3700989	17/348	7.55555e-05	0.000413717	3.16303	30.0192	BRD1;SUPT16H;BLM;SETD9;SUPT4H1;PRKAG1;RPA1;RRAGA;EXO1;CDK1;POLR2E;RBBP7;BRD7;POLR2I;POLR2K;TNRC6A;NELFE	Reactome_2016	SETD9	rs96844	M1	Colon_Transverse
Mitochondrial translation elongation R-HSA-5389840	8/84	7.56189e-05	0.000413717	6.3852	60.5943	MRPL20;MRPS15;MRPL36;MRPL9;MRPL10;TUFM;DAP3;MRPL55	Reactome_2016	TUFM	rs8046545	M1	Colon_Transverse
Signalling by NGF R-HSA-166520	3/450	0.000370207	0.000419568	32.7953	259.13	PSMB6;PSMB5;PSMC3	Reactome_2016	PSMC3	rs7124681	M4	Small_Intestine_Terminal_Ileum
Disease R-HSA-1643685	27/725	7.99366e-05	0.000432087	2.41393	22.7737	NUP188;MAML1;SUPT4H1;CUL1;AP2A1;PSMA7;PSMB6;PSMB7;PSMB4;PSMB5;PSMD4;POM121C;PSMB1;POLR2E;POLR2I;AP2M1;POLR2K;SKP1;NELFE;SUPT16H;NUP133;PSMC5;PSMC3;PSMC2;CHMP4A;CALR;KPNB1	Reactome_2016	PSMC3;CALR	rs3111316;rs7124681	M1	Colon_Transverse
HIV Infection R-HSA-162906	3/222	0.000208453	0.000433119	33.8527	286.929	PSMB7;PSMB4;PSMC3	Reactome_2016	PSMC3	rs7124681	M6	Pancreas
Ribosomal scanning and start codon recognition R-HSA-72702	2/57	0.000166052	0.000442806	145.004	1262	RPS9;EIF3C	Reactome_2016	EIF3C	rs8046545	M16	Pancreas
Translation initiation complex formation R-HSA-72649	2/57	0.000166052	0.000442806	145.004	1262	RPS9;EIF3C	Reactome_2016	EIF3C	rs8046545	M16	Pancreas
Activation of the mRNA upon binding of the cap-binding complex and eIFs, and subsequent binding to 43S R-HSA-72662	2/58	0.000171954	0.000443752	142.407	1234.43	RPS9;EIF3C	Reactome_2016	EIF3C	rs8046545	M16	Pancreas
Cell Cycle, Mitotic R-HSA-69278	3/462	0.00039996	0.000450286	31.9183	249.733	PSMB6;PSMB5;PSMC3	Reactome_2016	PSMC3	rs7124681	M4	Small_Intestine_Terminal_Ileum
Apoptosis R-HSA-109581	11/163	8.86043e-05	0.00045825	4.4138	41.1866	PSMB6;PSMB7;PSMB4;PSMC5;PSMB5;PSMD4;PSMC3;PSMB1;PSMC2;KPNB1;PSMA7	Reactome_2016	PSMC3	rs7124681	M1	Colon_Transverse
Signaling by the B Cell Receptor (BCR) R-HSA-983705	3/233	0.000240357	0.000466708	32.2158	268.466	PSMB7;PSMB4;PSMC3	Reactome_2016	PSMC3	rs7124681	M6	Pancreas
GRB2 events in EGFR signaling R-HSA-179812	3/235	0.000246478	0.000466708	31.9348	265.322	PSMB7;PSMB4;PSMC3	Reactome_2016	PSMC3	rs7124681	M6	Pancreas
SHC1 events in EGFR signaling R-HSA-180336	3/235	0.000246478	0.000466708	31.9348	265.322	PSMB7;PSMB4;PSMC3	Reactome_2016	PSMC3	rs7124681	M6	Pancreas
SOS-mediated signalling R-HSA-112412	3/235	0.000246478	0.000466708	31.9348	265.322	PSMB7;PSMB4;PSMC3	Reactome_2016	PSMC3	rs7124681	M6	Pancreas
SHC1 events in ERBB4 signaling R-HSA-1250347	3/235	0.000246478	0.000466708	31.9348	265.322	PSMB7;PSMB4;PSMC3	Reactome_2016	PSMC3	rs7124681	M6	Pancreas
RAF/MAP kinase cascade R-HSA-5673001	3/235	0.000246478	0.000466708	31.9348	265.322	PSMB7;PSMB4;PSMC3	Reactome_2016	PSMC3	rs7124681	M6	Pancreas
FRS-mediated FGFR2 signaling R-HSA-5654700	3/236	0.000249577	0.000466708	31.7961	263.773	PSMB7;PSMB4;PSMC3	Reactome_2016	PSMC3	rs7124681	M6	Pancreas
FRS-mediated FGFR4 signaling R-HSA-5654712	3/236	0.000249577	0.000466708	31.7961	263.773	PSMB7;PSMB4;PSMC3	Reactome_2016	PSMC3	rs7124681	M6	Pancreas
FRS-mediated FGFR3 signaling R-HSA-5654706	3/236	0.000249577	0.000466708	31.7961	263.773	PSMB7;PSMB4;PSMC3	Reactome_2016	PSMC3	rs7124681	M6	Pancreas
FRS-mediated FGFR1 signaling R-HSA-5654693	3/236	0.000249577	0.000466708	31.7961	263.773	PSMB7;PSMB4;PSMC3	Reactome_2016	PSMC3	rs7124681	M6	Pancreas
ARMS-mediated activation R-HSA-170984	3/239	0.000259023	0.000474876	31.3872	259.214	PSMB7;PSMB4;PSMC3	Reactome_2016	PSMC3	rs7124681	M6	Pancreas
Signalling to p38 via RIT and RIN R-HSA-187706	3/239	0.000259023	0.000474876	31.3872	259.214	PSMB7;PSMB4;PSMC3	Reactome_2016	PSMC3	rs7124681	M6	Pancreas
Frs2-mediated activation R-HSA-170968	3/240	0.000262223	0.000476075	31.2532	257.723	PSMB7;PSMB4;PSMC3	Reactome_2016	PSMC3	rs7124681	M6	Pancreas
MAPK1/MAPK3 signaling R-HSA-5684996	3/241	0.000265448	0.000477296	31.1203	256.247	PSMB7;PSMB4;PSMC3	Reactome_2016	PSMC3	rs7124681	M6	Pancreas
Prolonged ERK activation events R-HSA-169893	3/242	0.000268699	0.000478541	30.9885	254.785	PSMB7;PSMB4;PSMC3	Reactome_2016	PSMC3	rs7124681	M6	Pancreas
Signaling by Leptin R-HSA-2586552	3/243	0.000271976	0.000479807	30.8578	253.336	PSMB7;PSMB4;PSMC3	Reactome_2016	PSMC3	rs7124681	M6	Pancreas
Interleukin receptor SHC signaling R-HSA-912526	3/245	0.000278607	0.000486912	30.5997	250.48	PSMB7;PSMB4;PSMC3	Reactome_2016	PSMC3	rs7124681	M6	Pancreas
Signalling to RAS R-HSA-167044	3/246	0.000281962	0.000488212	30.4722	249.072	PSMB7;PSMB4;PSMC3	Reactome_2016	PSMC3	rs7124681	M6	Pancreas
VEGFR2 mediated cell proliferation R-HSA-5218921	3/248	0.000288749	0.000495377	30.2204	246.295	PSMB7;PSMB4;PSMC3	Reactome_2016	PSMC3	rs7124681	M6	Pancreas
Adaptive Immune System R-HSA-1280218	40/762	4.46117e-06	0.000496465	2.33432	28.7591	ITK;UBA7;CD81;ITPR3;CBLB;FBXO44;RASGRP1;IKBKB;RNF115;HLA-DMA;KLC2;ACTR1B;AKT3;ITGB7;FYN;PLCG1;HLA-DQA1;HLA-DPA1;SEC31A;PDIA3;CD74;DYNC1H1;CD96;YES1;SH2D1A;HUWE1;UBE2G2;FBXO31;PJA1;ZAP70;RNF126;HLA-DPB1;HLA-DRA;TPP2;PRKCQ;EVL;CALR;HLA-DRB1;HLA-DQB1;ANAPC2	Reactome_2016	UBA7;CD81;HLA-DQA1;CALR;HLA-DRB1;HLA-DQB1	rs3111316;rs4688760;rs4930091;rs601945	M2	Whole_Blood
Interferon Signaling R-HSA-913531	3/196	0.000144322	0.000510679	38.4637	340.152	HLA-DRA;HLA-DRB1;HLA-DPA1	Reactome_2016	HLA-DRB1	rs601945	M10	Pancreas
Interleukin-2 signaling R-HSA-451927	3/252	0.000302641	0.00051449	29.7289	240.892	PSMB7;PSMB4;PSMC3	Reactome_2016	PSMC3	rs7124681	M6	Pancreas
Signalling to ERKs R-HSA-187687	3/253	0.000306181	0.000515818	29.6085	239.572	PSMB7;PSMB4;PSMC3	Reactome_2016	PSMC3	rs7124681	M6	Pancreas
Programmed Cell Death R-HSA-5357801	11/166	0.000104308	0.000535284	4.3277	39.6771	PSMB6;PSMB7;PSMB4;PSMC5;PSMB5;PSMD4;PSMC3;PSMB1;PSMC2;KPNB1;PSMA7	Reactome_2016	PSMC3	rs7124681	M1	Colon_Transverse
Translocation of ZAP-70 to Immunological synapse R-HSA-202430	3/21	4.3749e-05	0.0005462	52.6878	528.83	HLA-DQA2;HLA-DQA1;HLA-DQB2	Reactome_2016	HLA-DQA2;HLA-DQA1;HLA-DQB2	rs601945	M13	Colon_Transverse
Antigen processing: Ubiquitination & Proteasome degradation R-HSA-983168	3/260	0.00033171	0.000553838	28.7918	230.658	PSMB7;PSMB4;PSMC3	Reactome_2016	PSMC3	rs7124681	M6	Pancreas
Interferon Signaling R-HSA-913531	6/196	4.57298e-05	0.000554138	10.3916	103.841	EIF4A2;RPS27A;HLA-DQA2;HLA-DQB2;HLA-DQA1;EIF4G2	Reactome_2016	HLA-DQA2;HLA-DQB2;HLA-DQA1	rs601945	M13	Colon_Transverse
Interleukin-3, 5 and GM-CSF signaling R-HSA-512988	3/261	0.000335466	0.000555152	28.6788	229.43	PSMB7;PSMB4;PSMC3	Reactome_2016	PSMC3	rs7124681	M6	Pancreas
Transcriptional Regulation by TP53 R-HSA-3700989	11/348	5.83171e-06	0.00056101	6.0765	73.2352	RBL2;DAXX;USP7;RBBP4;SETD9;POLR2C;TP53INP1;PRKAG1;CDK12;BRD7;MTOR	Reactome_2016	RBL2;SETD9;TP53INP1	rs10097617;rs4281707;rs96844	M4	Stomach
NCAM signaling for neurite out-growth R-HSA-375165	3/266	0.00035466	0.000581766	28.1264	223.446	PSMB7;PSMB4;PSMC3	Reactome_2016	PSMC3	rs7124681	M6	Pancreas
M Phase R-HSA-68886	3/268	0.000362532	0.000589508	27.9113	221.125	PSMB7;PSMB4;PSMC3	Reactome_2016	PSMC3	rs7124681	M6	Pancreas
Organelle biogenesis and maintenance R-HSA-1852241	16/326	0.000116006	0.000590736	3.17198	28.7441	PLK4;MRPS15;EXOC7;DCTN1;DCTN3;PRKAG1;MRPL36;MRPL10;HAUS2;MRPL55;TUFM;MRPL20;CDK1;DYNLRB1;MRPL9;DAP3	Reactome_2016	TUFM	rs8046545	M1	Colon_Transverse
Signaling by FGFR2 R-HSA-5654738	17/361	0.000117864	0.000595618	3.04145	27.5129	PSMA7;PSMB6;PSMB7;PSMB4;PSMC5;PSMB5;PSMD4;PSMC3;PSMB1;PSMC2;POLR2E;PIP5K1A;RAF1;POLR2I;MARK3;POLR2K;TNRC6A	Reactome_2016	PSMC3;MARK3	rs62007683;rs7124681	M1	Colon_Transverse
Mitochondrial translation R-HSA-5368287	8/90	0.000123411	0.000614274	5.91618	53.2456	MRPL20;MRPS15;MRPL36;MRPL9;MRPL10;TUFM;DAP3;MRPL55	Reactome_2016	TUFM	rs8046545	M1	Colon_Transverse
Axon guidance R-HSA-422475	3/515	0.000549921	0.000615043	28.5366	214.188	PSMB6;PSMB5;PSMC3	Reactome_2016	PSMC3	rs7124681	M4	Small_Intestine_Terminal_Ileum
Signaling by Wnt R-HSA-195721	15/295	0.000128211	0.000633402	3.28701	29.4577	CUL1;AP2A1;PSMA7;PSMB6;PSMB7;PSMB4;PSMC5;PSMB5;PSMD4;PSMC3;PSMB1;PSMC2;AP2M1;TNRC6A;SKP1	Reactome_2016	PSMC3	rs7124681	M1	Colon_Transverse
Signaling by ERBB4 R-HSA-1236394	16/330	0.000133487	0.000654582	3.13093	27.9326	CUL1;PSMA7;PSMB6;PSMB7;PSMB4;PSMC5;PSMB5;PSMD4;PSMC3;PSMB1;PSMC2;PIP5K1A;RAF1;MARK3;TNRC6A;SKP1	Reactome_2016	PSMC3;MARK3	rs62007683;rs7124681	M1	Colon_Transverse
Phase II conjugation R-HSA-156580	2/100	0.000147533	0.0006639	203.041	1791.12	SULT1A1;SULT1A2	Reactome_2016	SULT1A1;SULT1A2	rs8046545	M3	Colon_Sigmoid
Signaling by FGFR R-HSA-190236	17/366	0.000138982	0.000676514	2.9971	26.6177	PSMA7;PSMB6;PSMB7;PSMB4;PSMC5;PSMB5;PSMD4;PSMC3;PSMB1;PSMC2;POLR2E;PIP5K1A;RAF1;POLR2I;MARK3;POLR2K;TNRC6A	Reactome_2016	PSMC3;MARK3	rs62007683;rs7124681	M1	Colon_Transverse
The canonical retinoid cycle in rods (twilight vision) R-HSA-2453902	2/23	5.66073e-05	0.000679287	237.726	2324.81	HSD17B1;NAPEPLD	Reactome_2016	HSD17B1;NAPEPLD	rs11496066;rs34855406;rs62482405	M18	Thyroid
IRS-mediated signalling R-HSA-112399	3/284	0.000429612	0.000685995	26.3007	203.9	PSMB7;PSMB4;PSMC3	Reactome_2016	PSMC3	rs7124681	M6	Pancreas
MAPK family signaling cascades R-HSA-5683057	3/284	0.000429612	0.000685995	26.3007	203.9	PSMB7;PSMB4;PSMC3	Reactome_2016	PSMC3	rs7124681	M6	Pancreas
Insulin receptor signalling cascade R-HSA-74751	3/287	0.000443019	0.000685995	26.0189	200.915	PSMB7;PSMB4;PSMC3	Reactome_2016	PSMC3	rs7124681	M6	Pancreas
IGF1R signaling cascade R-HSA-2428924	3/288	0.000447547	0.000685995	25.9263	199.937	PSMB7;PSMB4;PSMC3	Reactome_2016	PSMC3	rs7124681	M6	Pancreas
Signaling by Type 1 Insulin-like Growth Factor 1 Receptor (IGF1R) R-HSA-2404192	3/288	0.000447547	0.000685995	25.9263	199.937	PSMB7;PSMB4;PSMC3	Reactome_2016	PSMC3	rs7124681	M6	Pancreas
IRS-related events triggered by IGF1R R-HSA-2428928	3/288	0.000447547	0.000685995	25.9263	199.937	PSMB7;PSMB4;PSMC3	Reactome_2016	PSMC3	rs7124681	M6	Pancreas
Diseases of signal transduction R-HSA-5663202	3/288	0.000447547	0.000685995	25.9263	199.937	PSMB7;PSMB4;PSMC3	Reactome_2016	PSMC3	rs7124681	M6	Pancreas
FCERI mediated MAPK activation R-HSA-2871796	3/289	0.000452105	0.000687347	25.8344	198.966	PSMB7;PSMB4;PSMC3	Reactome_2016	PSMC3	rs7124681	M6	Pancreas
Signaling by Wnt R-HSA-195721	3/295	0.000480085	0.000723999	25.2958	193.299	PSMB7;PSMB4;PSMC3	Reactome_2016	PSMC3	rs7124681	M6	Pancreas
MHC class II antigen presentation R-HSA-2132295	12/103	7.63689e-06	0.000743642	5.40353	63.6672	CD74;DYNC1H1;HLA-DMA;KLC2;ACTR1B;HLA-DPB1;HLA-DRA;HLA-DQA1;HLA-DRB1;SEC31A;HLA-DPA1;HLA-DQB1	Reactome_2016	HLA-DQA1;HLA-DRB1;HLA-DQB1	rs601945	M2	Whole_Blood
Phosphorylation of CD3 and TCR zeta chains R-HSA-202427	3/24	6.6108e-05	0.000778185	45.1542	434.574	HLA-DQA2;HLA-DQA1;HLA-DQB2	Reactome_2016	HLA-DQA2;HLA-DQA1;HLA-DQB2	rs601945	M13	Colon_Transverse
Class I MHC mediated antigen processing & presentation R-HSA-983169	3/305	0.00052916	0.000791623	24.4458	184.424	PSMB7;PSMB4;PSMC3	Reactome_2016	PSMC3	rs7124681	M6	Pancreas
Cell Cycle R-HSA-1640170	3/566	0.000724737	0.000805263	25.8837	187.131	PSMB6;PSMB5;PSMC3	Reactome_2016	PSMC3	rs7124681	M4	Small_Intestine_Terminal_Ileum
Formation of the ternary complex, and subsequently, the 43S complex R-HSA-72695	6/50	0.00016899	0.00081658	8.23427	71.5201	EIF3M;EIF3I;EIF3J;EIF3G;EIF3C;EIF2S1	Reactome_2016	EIF3M;EIF3C	rs145678014;rs8046545	M1	Colon_Transverse
Signaling by Insulin receptor R-HSA-74752	3/311	0.000560099	0.000831258	23.9623	179.415	PSMB7;PSMB4;PSMC3	Reactome_2016	PSMC3	rs7124681	M6	Pancreas
Costimulation by the CD28 family R-HSA-388841	2/72	0.000265269	0.000871599	113.846	937.493	HLA-DQA2;HLA-DRB1	Reactome_2016	HLA-DQA2;HLA-DRB1	rs601945	M13	Colon_Sigmoid
Adaptive Immune System R-HSA-1280218	4/762	0.000365279	0.000882758	16.9147	133.877	HLA-DQA2;HLA-DOB;HLA-DQB2;HLA-DQB1	Reactome_2016	HLA-DQA2;HLA-DOB;HLA-DQB2;HLA-DQB1	rs601945	M11	Stomach
VEGFA-VEGFR2 Pathway R-HSA-4420097	3/320	0.000608656	0.00089621	23.2713	172.307	PSMB7;PSMB4;PSMC3	Reactome_2016	PSMC3	rs7124681	M6	Pancreas
RNA Polymerase II Transcription R-HSA-73857	13/124	1.03583e-05	0.000896571	4.80428	55.1422	CPSF1;SSRP1;SUPT5H;GTF2H4;CDK9;DDX39A;DDX39B;U2AF2;RNPS1;NELFA;NELFCD;SRSF7;TAF3	Reactome_2016	CPSF1;DDX39B	rs4977213;rs601945	M2	Whole_Blood
Signaling by SCF-KIT R-HSA-1433557	3/325	0.000636766	0.000930275	22.9041	168.554	PSMB7;PSMB4;PSMC3	Reactome_2016	PSMC3	rs7124681	M6	Pancreas
Signaling by VEGF R-HSA-194138	3/328	0.000654025	0.00093478	22.6892	166.366	PSMB7;PSMB4;PSMC3	Reactome_2016	PSMC3	rs7124681	M6	Pancreas
Downstream signaling of activated FGFR2 R-HSA-5654696	3/329	0.000659845	0.00093478	22.6185	165.647	PSMB7;PSMB4;PSMC3	Reactome_2016	PSMC3	rs7124681	M6	Pancreas
Downstream signaling of activated FGFR4 R-HSA-5654716	3/329	0.000659845	0.00093478	22.6185	165.647	PSMB7;PSMB4;PSMC3	Reactome_2016	PSMC3	rs7124681	M6	Pancreas
Downstream signaling of activated FGFR3 R-HSA-5654708	3/329	0.000659845	0.00093478	22.6185	165.647	PSMB7;PSMB4;PSMC3	Reactome_2016	PSMC3	rs7124681	M6	Pancreas
Signaling by ERBB4 R-HSA-1236394	3/330	0.000665697	0.00093598	22.5482	164.933	PSMB7;PSMB4;PSMC3	Reactome_2016	PSMC3	rs7124681	M6	Pancreas
Signaling by FGFR4 R-HSA-5654743	3/332	0.000677502	0.000938466	22.4088	163.519	PSMB7;PSMB4;PSMC3	Reactome_2016	PSMC3	rs7124681	M6	Pancreas
Downstream signaling of activated FGFR1 R-HSA-5654687	3/332	0.000677502	0.000938466	22.4088	163.519	PSMB7;PSMB4;PSMC3	Reactome_2016	PSMC3	rs7124681	M6	Pancreas
Signaling by FGFR3 R-HSA-5654741	3/333	0.000683455	0.000939751	22.3398	162.82	PSMB7;PSMB4;PSMC3	Reactome_2016	PSMC3	rs7124681	M6	Pancreas
MAPK1/MAPK3 signaling R-HSA-5684996	13/241	0.000201721	0.000940417	3.48578	29.6592	PSMA7;PSMB6;PSMB7;PSMB4;PSMC5;PSMB5;PSMD4;PSMC3;PSMB1;PSMC2;CDK1;RAF1;MARK3	Reactome_2016	PSMC3;MARK3	rs62007683;rs7124681	M1	Colon_Transverse
Metabolism of amino acids and derivatives R-HSA-71291	3/335	0.000695461	0.000949279	22.2029	161.436	PSMB7;PSMB4;PSMC3	Reactome_2016	PSMC3	rs7124681	M6	Pancreas
Signaling by FGFR1 R-HSA-5654736	3/336	0.000701515	0.000950603	22.1351	160.751	PSMB7;PSMB4;PSMC3	Reactome_2016	PSMC3	rs7124681	M6	Pancreas
PD-1 signaling R-HSA-389948	3/26	8.45217e-05	0.000967304	41.2236	386.616	HLA-DQA2;HLA-DQA1;HLA-DQB2	Reactome_2016	HLA-DQA2;HLA-DQA1;HLA-DQB2	rs601945	M13	Colon_Transverse
Downstream signal transduction R-HSA-186763	3/341	0.00073229	0.000985168	21.8021	157.397	PSMB7;PSMB4;PSMC3	Reactome_2016	PSMC3	rs7124681	M6	Pancreas
Costimulation by the CD28 family R-HSA-388841	2/72	0.00018992	0.000987586	142.314	1219.48	HLA-DQA1;HLA-DRB1	Reactome_2016	HLA-DQA1	rs601945	M8	Pituitary
Regulation of TP53 Activity R-HSA-5633007	10/151	0.000214992	0.000995276	4.31453	36.4358	SUPT16H;BLM;BRD1;SETD9;EXO1;CDK1;PRKAG1;RPA1;RBBP7;BRD7	Reactome_2016	SETD9	rs96844	M1	Colon_Transverse
DAP12 signaling R-HSA-2424491	3/344	0.000751165	0.00100334	21.607	155.439	PSMB7;PSMB4;PSMC3	Reactome_2016	PSMC3	rs7124681	M6	Pancreas
Metabolism of amino acids and derivatives R-HSA-71291	2/335	0.000829881	0.00101149	118.102	837.843	BHMT;BHMT2	Reactome_2016	BHMT;BHMT2	rs1316776	M12	Colon_Sigmoid
Metabolism R-HSA-1430728	3/1908	0.000866995	0.00101149	#NUM!	#NUM!	DMGDH;BHMT;BHMT2	Reactome_2016	DMGDH;BHMT;BHMT2	rs1316776	M12	Colon_Sigmoid
Infectious disease R-HSA-5663205	3/348	0.000776814	0.00103024	21.3522	152.888	PSMB7;PSMB4;PSMC3	Reactome_2016	PSMC3	rs7124681	M6	Pancreas
Cytokine Signaling in Immune system R-HSA-1280215	3/620	0.000945206	0.00104341	23.5527	164.023	PSMB6;PSMB5;PSMC3	Reactome_2016	PSMC3	rs7124681	M4	Small_Intestine_Terminal_Ileum
Signaling by EGFR R-HSA-177929	3/355	0.000823038	0.00108386	20.9201	148.585	PSMB7;PSMB4;PSMC3	Reactome_2016	PSMC3	rs7124681	M6	Pancreas
Resolution of Sister Chromatid Cohesion R-HSA-2500257	8/99	0.000239724	0.00108697	5.32862	44.4195	CENPU;NUP133;CDCA5;CENPK;CDK1;SKA1;NDC80;ZWINT	Reactome_2016	CENPU	rs58730668	M1	Colon_Transverse
Immune System R-HSA-168256	6/1547	0.000862206	0.00109286	7.18092	50.6687	CAMK2B;PSMB7;PSMB4;PSMB1;PSMD3;IL27	Reactome_2016	CAMK2B;IL27	rs116913033;rs8046545	M3	Liver
DAP12 interactions R-HSA-2172127	3/359	0.000850227	0.00111183	20.6808	146.214	PSMB7;PSMB4;PSMC3	Reactome_2016	PSMC3	rs7124681	M6	Pancreas
Signaling by FGFR2 R-HSA-5654738	3/361	0.000864034	0.00112204	20.5632	145.051	PSMB7;PSMB4;PSMC3	Reactome_2016	PSMC3	rs7124681	M6	Pancreas
Signaling by PDGF R-HSA-186797	3/364	0.000885013	0.00114136	20.3892	143.334	PSMB7;PSMB4;PSMC3	Reactome_2016	PSMC3	rs7124681	M6	Pancreas
Signaling by FGFR R-HSA-190236	3/366	0.000899178	0.00115169	20.2748	142.208	PSMB7;PSMB4;PSMC3	Reactome_2016	PSMC3	rs7124681	M6	Pancreas
Assembly of the primary cilium R-HSA-5617833	10/187	3.03813e-06	0.00118791	7.30784	92.8407	IFT22;IFT81;CETN2;PKD2;RAB11FIP3;PKD1;BBS5;WDR35;CLUAP1;CLASP1	Reactome_2016	CLUAP1	rs3751837	M2	Stomach
NGF signalling via TRKA from the plasma membrane R-HSA-187037	3/374	0.000957291	0.00121778	19.8295	137.843	PSMB7;PSMB4;PSMC3	Reactome_2016	PSMC3	rs7124681	M6	Pancreas
Interferon gamma signaling R-HSA-877300	2/93	0.000316982	0.0012633	109.357	881.054	HLA-DQA1;HLA-DRB1	Reactome_2016	HLA-DQA1	rs601945	M8	Pituitary
Downstream TCR signaling R-HSA-202424	2/99	0.000359151	0.0012633	102.562	813.497	HLA-DQA1;HLA-DRB1	Reactome_2016	HLA-DQA1	rs601945	M8	Pituitary
MHC class II antigen presentation R-HSA-2132295	2/103	0.000388707	0.0012633	98.4802	773.334	HLA-DQA1;HLA-DRB1	Reactome_2016	HLA-DQA1	rs601945	M8	Pituitary
Interferon gamma signaling R-HSA-877300	2/93	0.000442432	0.00127199	87.4813	675.638	HLA-DQA2;HLA-DRB1	Reactome_2016	HLA-DQA2;HLA-DRB1	rs601945	M13	Colon_Sigmoid
Downstream TCR signaling R-HSA-202424	2/99	0.00050119	0.00128082	82.0454	623.424	HLA-DQA2;HLA-DRB1	Reactome_2016	HLA-DQA2;HLA-DRB1	rs601945	M13	Colon_Sigmoid
MAPK family signaling cascades R-HSA-5683057	14/284	0.000293588	0.0013044	3.1731	25.8079	PSMA7;PSMB6;PSMB7;PSMB4;PSMC5;PSMB5;PSMD4;PSMC3;PSMB1;PSMC2;CDK1;RAF1;MARK3;TNRC6A	Reactome_2016	PSMC3;MARK3	rs62007683;rs7124681	M1	Colon_Transverse
IRS-mediated signalling R-HSA-112399	14/284	0.000293588	0.0013044	3.1731	25.8079	PRKAG1;PSMA7;PSMB6;PSMB7;RRAGA;PSMB4;PSMC5;PSMB5;PSMD4;PSMC3;PSMB1;PSMC2;RAF1;MARK3	Reactome_2016	PSMC3;MARK3	rs62007683;rs7124681	M1	Colon_Transverse
Signaling by EGFR R-HSA-177929	16/355	0.000304309	0.00134302	2.89629	23.4526	AP2A1;PSMA7;PSMB6;PSMB7;PSMB4;PSMC5;PSMB5;PSMD4;PSMC3;PSMB1;PSMC2;PIP5K1A;RAF1;MARK3;AP2M1;TNRC6A	Reactome_2016	PSMC3;MARK3	rs62007683;rs7124681	M1	Colon_Transverse
Cytosolic sulfonation of small molecules R-HSA-156584	2/18	0.000675873	0.00135175	60.7957	443.779	SULT1A1;SULT1A2	Reactome_2016	SULT1A1;SULT1A2	rs8046545	M3	Pancreas
Phosphorylation of CD3 and TCR zeta chains R-HSA-202427	6/24	1.85157e-05	0.0013649	13.5389	147.532	HLA-DPB1;HLA-DRA;HLA-DQA1;HLA-DRB1;HLA-DPA1;HLA-DQB1	Reactome_2016	HLA-DQA1;HLA-DRB1;HLA-DQB1	rs601945	M2	Whole_Blood
Signaling by Interleukins R-HSA-449147	3/392	0.00109669	0.00138569	18.8946	128.775	PSMB7;PSMB4;PSMC3	Reactome_2016	PSMC3	rs7124681	M6	Pancreas
Fc epsilon receptor (FCERI) signaling R-HSA-2454202	3/395	0.00112111	0.00140703	18.7471	127.357	PSMB7;PSMB4;PSMC3	Reactome_2016	PSMC3	rs7124681	M6	Pancreas
Insulin receptor signalling cascade R-HSA-74751	14/287	0.000326526	0.00143152	3.13775	25.1867	PRKAG1;PSMA7;PSMB6;PSMB7;RRAGA;PSMB4;PSMC5;PSMB5;PSMD4;PSMC3;PSMB1;PSMC2;RAF1;MARK3	Reactome_2016	PSMC3;MARK3	rs62007683;rs7124681	M1	Colon_Transverse
IGF1R signaling cascade R-HSA-2428924	14/288	0.000338186	0.00145055	3.12614	24.9838	PRKAG1;PSMA7;PSMB6;PSMB7;RRAGA;PSMB4;PSMC5;PSMB5;PSMD4;PSMC3;PSMB1;PSMC2;RAF1;MARK3	Reactome_2016	PSMC3;MARK3	rs62007683;rs7124681	M1	Colon_Transverse
Signaling by Type 1 Insulin-like Growth Factor 1 Receptor (IGF1R) R-HSA-2404192	14/288	0.000338186	0.00145055	3.12614	24.9838	PRKAG1;PSMA7;PSMB6;PSMB7;RRAGA;PSMB4;PSMC5;PSMB5;PSMD4;PSMC3;PSMB1;PSMC2;RAF1;MARK3	Reactome_2016	PSMC3;MARK3	rs62007683;rs7124681	M1	Colon_Transverse
IRS-related events triggered by IGF1R R-HSA-2428928	14/288	0.000338186	0.00145055	3.12614	24.9838	PRKAG1;PSMA7;PSMB6;PSMB7;RRAGA;PSMB4;PSMC5;PSMB5;PSMD4;PSMC3;PSMB1;PSMC2;RAF1;MARK3	Reactome_2016	PSMC3;MARK3	rs62007683;rs7124681	M1	Colon_Transverse
Fc epsilon receptor (FCERI) signaling R-HSA-2454202	17/395	0.000339631	0.00145055	2.76301	22.0699	CUL1;PSMA7;PSMB6;PSMB7;PSMB4;PSMC5;PSMB5;PSMD4;PSMC3;PSMB1;PSMC2;PIP5K1A;UBE2V1;RAF1;MARK3;TNRC6A;SKP1	Reactome_2016	PSMC3;MARK3	rs62007683;rs7124681	M1	Colon_Transverse
Initial triggering of complement R-HSA-166663	2/58	0.00044701	0.00146875	79.0992	610.087	C4B;C4A	Reactome_2016	C4B	rs601945	M10	Pancreas
TCR signaling R-HSA-202403	2/118	0.00050978	0.0014727	85.681	649.593	HLA-DQA1;HLA-DRB1	Reactome_2016	HLA-DQA1	rs601945	M8	Pituitary
Ribosomal scanning and start codon recognition R-HSA-72702	6/57	0.000350251	0.00147685	7.10154	56.506	EIF3M;EIF3I;EIF3J;EIF3G;EIF3C;EIF2S1	Reactome_2016	EIF3M;EIF3C	rs145678014;rs8046545	M1	Colon_Transverse
Translation initiation complex formation R-HSA-72649	6/57	0.000350251	0.00147685	7.10154	56.506	EIF3M;EIF3I;EIF3J;EIF3G;EIF3C;EIF2S1	Reactome_2016	EIF3M;EIF3C	rs145678014;rs8046545	M1	Colon_Transverse
Activation of the mRNA upon binding of the cap-binding complex and eIFs, and subsequent binding to 43S R-HSA-72662	6/58	0.000385297	0.00160775	6.96462	54.7523	EIF3M;EIF3I;EIF3J;EIF3G;EIF3C;EIF2S1	Reactome_2016	EIF3M;EIF3C	rs145678014;rs8046545	M1	Colon_Transverse
Disease R-HSA-1643685	3/725	0.0014883	0.00163233	20.0184	130.322	PSMB6;PSMB5;PSMC3	Reactome_2016	PSMC3	rs7124681	M4	Small_Intestine_Terminal_Ileum
TCR signaling R-HSA-202403	2/118	0.000710938	0.00163516	68.5414	496.851	HLA-DQA2;HLA-DRB1	Reactome_2016	HLA-DQA2;HLA-DRB1	rs601945	M13	Colon_Sigmoid
PD-1 signaling R-HSA-389948	6/26	3.03913e-05	0.00170721	12.1837	126.727	HLA-DPB1;HLA-DRA;HLA-DQA1;HLA-DRB1;HLA-DPA1;HLA-DQB1	Reactome_2016	HLA-DQA1;HLA-DRB1;HLA-DQB1	rs601945	M2	Whole_Blood
TCR signaling R-HSA-202403	12/118	3.06815e-05	0.00170721	4.6353	48.1693	IKBKB;ITK;ZAP70;HLA-DPB1;HLA-DRA;PRKCQ;EVL;PLCG1;HLA-DQA1;HLA-DRB1;HLA-DPA1;HLA-DQB1	Reactome_2016	HLA-DQA1;HLA-DRB1;HLA-DQB1	rs601945	M2	Whole_Blood
Adaptive Immune System R-HSA-1280218	4/762	0.000556738	0.00170733	14.4975	108.636	CD74;HLA-DRA;HLA-DRB1;HLA-DPA1	Reactome_2016	HLA-DRB1	rs601945	M10	Pancreas
Biological oxidations R-HSA-211859	2/199	0.000583309	0.00174993	100.503	748.422	SULT1A1;SULT1A2	Reactome_2016	SULT1A1;SULT1A2	rs8046545	M3	Colon_Sigmoid
Gastrin-CREB signalling pathway via PKC and MAPK R-HSA-881907	3/432	0.00145122	0.00180919	17.0979	111.741	PSMB7;PSMB4;PSMC3	Reactome_2016	PSMC3	rs7124681	M6	Pancreas
Metabolism of proteins R-HSA-392499	4/1074	0.000253954	0.00182847	23.5801	195.204	GMPPB;SEC16A;EDEM2;CALR	Reactome_2016	GMPPB;SEC16A;EDEM2;CALR	rs28505901;rs3111316;rs4688760;rs2268078	M11	Pancreas
Adaptive Immune System R-HSA-1280218	3/762	0.00171856	0.00187279	19.0059	120.997	PSMB6;PSMB5;PSMC3	Reactome_2016	PSMC3	rs7124681	M4	Small_Intestine_Terminal_Ileum
Signalling by NGF R-HSA-166520	3/450	0.00163183	0.00202087	16.3943	105.219	PSMB7;PSMB4;PSMC3	Reactome_2016	PSMC3	rs7124681	M6	Pancreas
Metabolism of amino acids and derivatives R-HSA-71291	15/335	0.000499299	0.00202783	2.8702	21.8202	PDHX;GCDH;APIP;PYCR2;PSMA7;PSMB6;PSMB7;PSMB4;PSMC5;PSMB5;PSMD4;KARS;PSMC3;PSMB1;PSMC2	Reactome_2016	PDHX;GCDH;APIP;PSMC3	rs2767036;rs3111316;rs7124681	M1	Colon_Transverse
Developmental Biology R-HSA-1266738	3/786	0.0018794	0.00203502	18.4004	115.496	PSMB6;PSMB5;PSMC3	Reactome_2016	PSMC3	rs7124681	M4	Small_Intestine_Terminal_Ileum
Immune System R-HSA-168256	4/1547	0.00103171	0.0021572	15.943	109.632	CD74;HLA-DQA2;HLA-DOB;HLA-DRB1	Reactome_2016	HLA-DQA2;HLA-DOB;HLA-DRB1	rs601945	M13	Colon_Sigmoid
NGF signalling via TRKA from the plasma membrane R-HSA-187037	16/374	0.000538317	0.00215979	2.73988	20.6232	AP2A1;PSMA7;PSMB6;PSMB7;PSMB4;PSMC5;PSMB5;PSMD4;PSMC3;PSMB1;PSMC2;PIP5K1A;RAF1;MARK3;AP2M1;TNRC6A	Reactome_2016	PSMC3;MARK3	rs62007683;rs7124681	M1	Colon_Transverse
Glycerophospholipid biosynthesis R-HSA-1483206	2/102	0.00038121	0.00216019	99.47	783.044	DMGDH;BHMT	Reactome_2016	DMGDH;BHMT	rs1316776	M16	Thyroid
Cell Cycle, Mitotic R-HSA-69278	3/462	0.00175979	0.00216501	15.9559	101.201	PSMB7;PSMB4;PSMC3	Reactome_2016	PSMC3	rs7124681	M6	Pancreas
Innate Immune System R-HSA-168249	3/807	0.00202775	0.00218176	17.9002	110.996	PSMB6;PSMB5;PSMC3	Reactome_2016	PSMC3	rs7124681	M4	Small_Intestine_Terminal_Ileum
GRB2 events in EGFR signaling R-HSA-179812	12/235	0.000575185	0.00223984	3.28032	24.4739	PSMB6;PSMB7;PSMB4;PSMC5;PSMB5;PSMD4;PSMC3;PSMB1;PSMC2;RAF1;MARK3;PSMA7	Reactome_2016	PSMC3;MARK3	rs62007683;rs7124681	M1	Colon_Transverse
SHC1 events in EGFR signaling R-HSA-180336	12/235	0.000575185	0.00223984	3.28032	24.4739	PSMB6;PSMB7;PSMB4;PSMC5;PSMB5;PSMD4;PSMC3;PSMB1;PSMC2;RAF1;MARK3;PSMA7	Reactome_2016	PSMC3;MARK3	rs62007683;rs7124681	M1	Colon_Transverse
SOS-mediated signalling R-HSA-112412	12/235	0.000575185	0.00223984	3.28032	24.4739	PSMB6;PSMB7;PSMB4;PSMC5;PSMB5;PSMD4;PSMC3;PSMB1;PSMC2;RAF1;MARK3;PSMA7	Reactome_2016	PSMC3;MARK3	rs62007683;rs7124681	M1	Colon_Transverse
SHC1 events in ERBB4 signaling R-HSA-1250347	12/235	0.000575185	0.00223984	3.28032	24.4739	PSMB6;PSMB7;PSMB4;PSMC5;PSMB5;PSMD4;PSMC3;PSMB1;PSMC2;RAF1;MARK3;PSMA7	Reactome_2016	PSMC3;MARK3	rs62007683;rs7124681	M1	Colon_Transverse
RAF/MAP kinase cascade R-HSA-5673001	12/235	0.000575185	0.00223984	3.28032	24.4739	PSMB6;PSMB7;PSMB4;PSMC5;PSMB5;PSMD4;PSMC3;PSMB1;PSMC2;RAF1;MARK3;PSMA7	Reactome_2016	PSMC3;MARK3	rs62007683;rs7124681	M1	Colon_Transverse
FRS-mediated FGFR2 signaling R-HSA-5654700	12/236	0.000597205	0.00227213	3.26551	24.2407	PSMB6;PSMB7;PSMB4;PSMC5;PSMB5;PSMD4;PSMC3;PSMB1;PSMC2;RAF1;MARK3;PSMA7	Reactome_2016	PSMC3;MARK3	rs62007683;rs7124681	M1	Colon_Transverse
FRS-mediated FGFR4 signaling R-HSA-5654712	12/236	0.000597205	0.00227213	3.26551	24.2407	PSMB6;PSMB7;PSMB4;PSMC5;PSMB5;PSMD4;PSMC3;PSMB1;PSMC2;RAF1;MARK3;PSMA7	Reactome_2016	PSMC3;MARK3	rs62007683;rs7124681	M1	Colon_Transverse
FRS-mediated FGFR3 signaling R-HSA-5654706	12/236	0.000597205	0.00227213	3.26551	24.2407	PSMB6;PSMB7;PSMB4;PSMC5;PSMB5;PSMD4;PSMC3;PSMB1;PSMC2;RAF1;MARK3;PSMA7	Reactome_2016	PSMC3;MARK3	rs62007683;rs7124681	M1	Colon_Transverse
FRS-mediated FGFR1 signaling R-HSA-5654693	12/236	0.000597205	0.00227213	3.26551	24.2407	PSMB6;PSMB7;PSMB4;PSMC5;PSMB5;PSMD4;PSMC3;PSMB1;PSMC2;RAF1;MARK3;PSMA7	Reactome_2016	PSMC3;MARK3	rs62007683;rs7124681	M1	Colon_Transverse
Generation of second messenger molecules R-HSA-202433	3/35	0.000208301	0.00231946	29.6161	251.041	HLA-DQA2;HLA-DQA1;HLA-DQB2	Reactome_2016	HLA-DQA2;HLA-DQA1;HLA-DQB2	rs601945	M13	Colon_Transverse
Choline catabolism R-HSA-6798163	2/6	1.89218e-05	0.00232738	475.548	5171.67	DMGDH;BHMT	Reactome_2016	DMGDH;BHMT	rs1316776	M11	Adipose_Visceral_Omentum
Cap-dependent Translation Initiation R-HSA-72737	8/114	0.000622457	0.00232806	4.57106	33.7428	EIF2B4;EIF3M;EIF3I;EIF3J;EIF3G;EIF2B1;EIF3C;EIF2S1	Reactome_2016	EIF3M;EIF3C	rs145678014;rs8046545	M1	Colon_Transverse
Eukaryotic Translation Initiation R-HSA-72613	8/114	0.000622457	0.00232806	4.57106	33.7428	EIF2B4;EIF3M;EIF3I;EIF3J;EIF3G;EIF2B1;EIF3C;EIF2S1	Reactome_2016	EIF3M;EIF3C	rs145678014;rs8046545	M1	Colon_Transverse
Metabolism R-HSA-1430728	4/1908	0.00228114	0.00243896	12.6674	77.0566	PSMB6;GCDH;PSMB5;PSMC3	Reactome_2016	GCDH;PSMC3	rs3111316;rs7124681	M4	Small_Intestine_Terminal_Ileum
Complement cascade R-HSA-166658	2/80	0.000848918	0.00244064	56.7265	401.144	C4B;C4A	Reactome_2016	C4B	rs601945	M10	Pancreas
ARMS-mediated activation R-HSA-170984	12/239	0.000667557	0.00245513	3.22185	23.5578	PSMB6;PSMB7;PSMB4;PSMC5;PSMB5;PSMD4;PSMC3;PSMB1;PSMC2;RAF1;MARK3;PSMA7	Reactome_2016	PSMC3;MARK3	rs62007683;rs7124681	M1	Colon_Transverse
Signalling to p38 via RIT and RIN R-HSA-187706	12/239	0.000667557	0.00245513	3.22185	23.5578	PSMB6;PSMB7;PSMB4;PSMC5;PSMB5;PSMD4;PSMC3;PSMB1;PSMC2;RAF1;MARK3;PSMA7	Reactome_2016	PSMC3;MARK3	rs62007683;rs7124681	M1	Colon_Transverse
Frs2-mediated activation R-HSA-170968	12/240	0.000692499	0.00253279	3.20756	23.3356	PSMB6;PSMB7;PSMB4;PSMC5;PSMB5;PSMD4;PSMC3;PSMB1;PSMC2;RAF1;MARK3;PSMA7	Reactome_2016	PSMC3;MARK3	rs62007683;rs7124681	M1	Colon_Transverse
Metabolism R-HSA-1430728	9/1908	0.00185532	0.00256265	3.89272	24.484	ADSL;ATIC;PSMD7;PSMD14;KARS;PSMC4;PSMD2;HSD17B12;NUBP1	Reactome_2016	HSD17B12	rs1061810	M5	Liver
Costimulation by the CD28 family R-HSA-388841	9/72	6.00462e-05	0.00259866	5.8254	56.6252	YES1;AKT3;HLA-DPB1;HLA-DRA;FYN;HLA-DQA1;HLA-DRB1;HLA-DPA1;HLA-DQB1	Reactome_2016	HLA-DQA1;HLA-DRB1;HLA-DQB1	rs601945	M2	Whole_Blood
Prolonged ERK activation events R-HSA-169893	12/242	0.000744729	0.00270885	3.17934	22.8991	PSMB6;PSMB7;PSMB4;PSMC5;PSMB5;PSMD4;PSMC3;PSMB1;PSMC2;RAF1;MARK3;PSMA7	Reactome_2016	PSMC3;MARK3	rs62007683;rs7124681	M1	Colon_Transverse
Signaling by Leptin R-HSA-2586552	12/243	0.000772056	0.0027929	3.16541	22.6848	PSMB6;PSMB7;PSMB4;PSMC5;PSMB5;PSMD4;PSMC3;PSMB1;PSMC2;RAF1;MARK3;PSMA7	Reactome_2016	PSMC3;MARK3	rs62007683;rs7124681	M1	Colon_Transverse
Axon guidance R-HSA-422475	3/515	0.00240036	0.00293377	14.2654	86.0507	PSMB7;PSMB4;PSMC3	Reactome_2016	PSMC3	rs7124681	M6	Pancreas
Interleukin receptor SHC signaling R-HSA-912526	12/245	0.00082923	0.00298342	3.13792	22.2636	PSMB6;PSMB7;PSMB4;PSMC5;PSMB5;PSMD4;PSMC3;PSMB1;PSMC2;RAF1;MARK3;PSMA7	Reactome_2016	PSMC3;MARK3	rs62007683;rs7124681	M1	Colon_Transverse
Signalling to RAS R-HSA-167044	12/246	0.000859117	0.00305772	3.12435	22.0567	PSMB6;PSMB7;PSMB4;PSMC5;PSMB5;PSMD4;PSMC3;PSMB1;PSMC2;RAF1;MARK3;PSMA7	Reactome_2016	PSMC3;MARK3	rs62007683;rs7124681	M1	Colon_Transverse
Transport of Mature Transcript to Cytoplasm R-HSA-72202	9/74	7.47028e-05	0.00306281	5.64557	53.6442	NUP205;DDX39A;NUP188;NUP210;DDX39B;CPSF1;U2AF2;RNPS1;SRSF7	Reactome_2016	DDX39B;CPSF1	rs4977213;rs601945	M2	Whole_Blood
Metabolism of lipids and lipoproteins R-HSA-556833	2/659	0.00318104	0.00318104	58.8737	338.556	DMGDH;BHMT	Reactome_2016	DMGDH;BHMT	rs1316776	M12	Colon_Sigmoid
VEGFR2 mediated cell proliferation R-HSA-5218921	12/248	0.000921592	0.00324518	3.09755	21.65	PSMB6;PSMB7;PSMB4;PSMC5;PSMB5;PSMD4;PSMC3;PSMB1;PSMC2;RAF1;MARK3;PSMA7	Reactome_2016	PSMC3;MARK3	rs62007683;rs7124681	M1	Colon_Transverse
Signaling by GPCR R-HSA-372790	5/1293	0.00268289	0.00333685	6.59797	39.0656	CAMK2B;PSMB7;PSMB4;PSMB1;PSMD3	Reactome_2016	CAMK2B	rs116913033	M3	Liver
Downstream TCR signaling R-HSA-202424	4/99	0.000321743	0.00348837	13.473	108.347	RPS27A;HLA-DQA2;HLA-DQB2;HLA-DQA1	Reactome_2016	HLA-DQA2;HLA-DQB2;HLA-DQA1	rs601945	M13	Colon_Transverse
Phospholipid metabolism R-HSA-1483257	2/161	0.000945725	0.00359598	62.3742	434.347	DMGDH;BHMT	Reactome_2016	DMGDH;BHMT	rs1316776	M16	Thyroid
Metabolism R-HSA-1430728	4/1908	0.00105764	0.00359598	19.0021	130.197	DMGDH;BHMT;HYAL1;BHMT2	Reactome_2016	DMGDH;BHMT;HYAL1;BHMT2	rs1316776;rs4688760	M16	Thyroid
Choline catabolism R-HSA-6798163	1/6	0.00119952	0.00359857	1332.73	8963.74	BHMT	Reactome_2016	BHMT	rs1316776	M3	Pituitary
Methionine salvage pathway R-HSA-1237112	1/6	0.00119952	0.00359857	1332.73	8963.74	APIP	Reactome_2016	APIP	rs2767036	M3	Pituitary
Interferon Signaling R-HSA-913531	2/196	0.00139661	0.0036312	51.0309	335.462	HLA-DQA1;HLA-DRB1	Reactome_2016	HLA-DQA1	rs601945	M8	Pituitary
Cell surface interactions at the vascular wall R-HSA-202733	2/101	0.00134814	0.00364791	44.6465	295.07	PROCR;CD74	Reactome_2016	PROCR	rs2268078	M10	Pancreas
Immune System R-HSA-168256	42/1547	0.00104269	0.00365217	1.75399	12.0428	NUP188;DCTN1;DCTN3;CUL1;AP2A1;KIF11;PSMA7;ANAPC11;PSMB6;PSMB7;PSMB4;PSMB5;PSMD4;POM121C;NCR3LG1;PSMB1;ARIH2;POLR2E;PIP5K1A;ATP6V1E1;MARK3;AP2M1;POLR2K;SKP1;SEC31A;ATP6V1F;UBE2F;NUP133;UBE2G2;LRRC41;PSMC5;PSMC3;TRIM39;PSMC2;STUB1;CALR;UBE2V1;RAF1;KPNB1;TNRC6A;RNF220;UBE2M	Reactome_2016	NCR3LG1;MARK3;PSMC3;CALR	rs3111316;rs5213;rs62007683;rs7124681	M1	Colon_Transverse
Interleukin-2 signaling R-HSA-451927	12/252	0.00105794	0.00368609	3.0453	20.8646	PSMB6;PSMB7;PSMB4;PSMC5;PSMB5;PSMD4;PSMC3;PSMB1;PSMC2;RAF1;MARK3;PSMA7	Reactome_2016	PSMC3;MARK3	rs62007683;rs7124681	M1	Colon_Transverse
Metabolism of amino acids and derivatives R-HSA-71291	2/335	0.00164137	0.00369308	59.048	378.629	BHMT;APIP	Reactome_2016	BHMT;APIP	rs1316776;rs2767036	M3	Pituitary
Interferon Signaling R-HSA-913531	2/196	0.00194266	0.00372343	40.8227	254.885	HLA-DQA2;HLA-DRB1	Reactome_2016	HLA-DQA2;HLA-DRB1	rs601945	M13	Colon_Sigmoid
Phase II conjugation R-HSA-156580	2/100	0.000679555	0.00373755	67.6667	493.566	SULT1A1;SULT1A2	Reactome_2016	SULT1A1;SULT1A2	rs8046545	M15	Adipose_Subcutaneous
Signalling to ERKs R-HSA-187687	12/253	0.00109453	0.00379361	3.03251	20.6739	PSMB6;PSMB7;PSMB4;PSMC5;PSMB5;PSMD4;PSMC3;PSMB1;PSMC2;RAF1;MARK3;PSMA7	Reactome_2016	PSMC3;MARK3	rs62007683;rs7124681	M1	Colon_Transverse
Signaling by SCF-KIT R-HSA-1433557	14/325	0.0011054	0.00381133	2.74896	18.7137	PSMA7;PSMB6;PSMB7;PSMB4;PSMC5;PSMB5;PSMD4;PSMC3;PSMB1;PSMC2;PIP5K1A;RAF1;MARK3;TNRC6A	Reactome_2016	PSMC3;MARK3	rs62007683;rs7124681	M1	Colon_Transverse
Fatty Acyl-CoA Biosynthesis R-HSA-75105	2/42	0.000153542	0.00383854	142.507	1251.43	SCD5;HSD17B12	Reactome_2016	SCD5;HSD17B12	rs1061810;rs12642790	M7	Pituitary
MHC class II antigen presentation R-HSA-2132295	4/103	0.000374177	0.00395285	12.926	101.997	HLA-DOB;HLA-DQA2;HLA-DQB2;HLA-DQA1	Reactome_2016	HLA-DOB;HLA-DQA2;HLA-DQB2;HLA-DQA1	rs601945	M13	Colon_Transverse
Post-translational protein modification R-HSA-597592	19/521	0.00116497	0.00399591	2.32514	15.7065	TRAPPC3;BLM;L3MBTL2;UBE2I;NUP188;NUP133;DCTN1;DCTN3;RPA1;XPC;SENP2;SENP1;SENP5;POM121C;TBC1D20;TRAPPC6B;RFT1;CALR;SEC31A	Reactome_2016	RFT1;CALR	rs2581787;rs3111316	M1	Colon_Transverse
Interferon Signaling R-HSA-913531	3/196	0.000105724	0.00401753	43.9608	402.447	CIITA;UBA7;TYK2	Reactome_2016	UBA7	rs4688760	M12	Small_Intestine_Terminal_Ileum
Downstream signaling of activated FGFR2 R-HSA-5654696	14/329	0.0012413	0.00419255	2.71349	18.1576	PSMA7;PSMB6;PSMB7;PSMB4;PSMC5;PSMB5;PSMD4;PSMC3;PSMB1;PSMC2;PIP5K1A;RAF1;MARK3;TNRC6A	Reactome_2016	PSMC3;MARK3	rs62007683;rs7124681	M1	Colon_Transverse
Downstream signaling of activated FGFR4 R-HSA-5654716	14/329	0.0012413	0.00419255	2.71349	18.1576	PSMA7;PSMB6;PSMB7;PSMB4;PSMC5;PSMB5;PSMD4;PSMC3;PSMB1;PSMC2;PIP5K1A;RAF1;MARK3;TNRC6A	Reactome_2016	PSMC3;MARK3	rs62007683;rs7124681	M1	Colon_Transverse
Downstream signaling of activated FGFR3 R-HSA-5654708	14/329	0.0012413	0.00419255	2.71349	18.1576	PSMA7;PSMB6;PSMB7;PSMB4;PSMC5;PSMB5;PSMD4;PSMC3;PSMB1;PSMC2;PIP5K1A;RAF1;MARK3;TNRC6A	Reactome_2016	PSMC3;MARK3	rs62007683;rs7124681	M1	Colon_Transverse
Lysine catabolism R-HSA-71064	1/12	0.00419302	0.00445508	302.758	1657.4	GCDH	Reactome_2016	GCDH	rs3111316	M4	Small_Intestine_Terminal_Ileum
Cytosolic tRNA aminoacylation R-HSA-379716	4/24	0.000122946	0.00446704	18.4692	166.292	KARS;SARS;HARS;FARSA	Reactome_2016	FARSA	rs3111316	M1	Whole_Blood
Signaling by FGFR4 R-HSA-5654743	14/332	0.00135218	0.00452091	2.68748	17.7536	PSMA7;PSMB6;PSMB7;PSMB4;PSMC5;PSMB5;PSMD4;PSMC3;PSMB1;PSMC2;PIP5K1A;RAF1;MARK3;TNRC6A	Reactome_2016	PSMC3;MARK3	rs62007683;rs7124681	M1	Colon_Transverse
Downstream signaling of activated FGFR1 R-HSA-5654687	14/332	0.00135218	0.00452091	2.68748	17.7536	PSMA7;PSMB6;PSMB7;PSMB4;PSMC5;PSMB5;PSMD4;PSMC3;PSMB1;PSMC2;PIP5K1A;RAF1;MARK3;TNRC6A	Reactome_2016	PSMC3;MARK3	rs62007683;rs7124681	M1	Colon_Transverse
Signaling by FGFR3 R-HSA-5654741	14/333	0.00139093	0.00462711	2.67892	17.6213	PSMA7;PSMB6;PSMB7;PSMB4;PSMC5;PSMB5;PSMD4;PSMC3;PSMB1;PSMC2;PIP5K1A;RAF1;MARK3;TNRC6A	Reactome_2016	PSMC3;MARK3	rs62007683;rs7124681	M1	Colon_Transverse
Interleukin-3, 5 and GM-CSF signaling R-HSA-512988	12/261	0.00142683	0.00469931	2.93387	19.2236	PSMB6;PSMB7;PSMB4;PSMC5;PSMB5;PSMD4;PSMC3;PSMB1;PSMC2;RAF1;MARK3;PSMA7	Reactome_2016	PSMC3;MARK3	rs62007683;rs7124681	M1	Colon_Transverse
Triglyceride Biosynthesis R-HSA-75109	2/66	0.000380382	0.00475477	88.9598	700.499	SCD5;HSD17B12	Reactome_2016	SCD5;HSD17B12	rs1061810;rs12642790	M7	Pituitary
Signaling by GPCR R-HSA-372790	4/1293	0.00397242	0.00479253	8.28993	45.8299	PSMB7;PSMB4;PSMC3;PPP1CA	Reactome_2016	PSMC3	rs7124681	M6	Pancreas
Cytokine Signaling in Immune system R-HSA-1280215	3/620	0.00406094	0.00486792	11.7739	64.8311	PSMB7;PSMB4;PSMC3	Reactome_2016	PSMC3	rs7124681	M6	Pancreas
Signaling by FGFR1 R-HSA-5654736	14/336	0.0015128	0.00490918	2.65355	17.2316	PSMA7;PSMB6;PSMB7;PSMB4;PSMC5;PSMB5;PSMD4;PSMC3;PSMB1;PSMC2;PIP5K1A;RAF1;MARK3;TNRC6A	Reactome_2016	PSMC3;MARK3	rs62007683;rs7124681	M1	Colon_Transverse
Synthesis of Ketone Bodies R-HSA-77111	1/7	0.00209839	0.00495982	666.267	4108.59	BDH2	Reactome_2016	BDH2	rs1580278	M8	Pituitary
Formation of the ternary complex, and subsequently, the 43S complex R-HSA-72695	2/50	0.000332064	0.00514061	92.3194	739.496	EIF3M;EIF3C	Reactome_2016	EIF3M;EIF3C	rs145678014;rs8046545	M2	Adipose_Subcutaneous
Ribosomal scanning and start codon recognition R-HSA-72702	2/57	0.000431725	0.00514061	80.5414	624.012	EIF3M;EIF3C	Reactome_2016	EIF3M;EIF3C	rs145678014;rs8046545	M2	Adipose_Subcutaneous
Translation initiation complex formation R-HSA-72649	2/57	0.000431725	0.00514061	80.5414	624.012	EIF3M;EIF3C	Reactome_2016	EIF3M;EIF3C	rs145678014;rs8046545	M2	Adipose_Subcutaneous
Activation of the mRNA upon binding of the cap-binding complex and eIFs, and subsequent binding to 43S R-HSA-72662	2/58	0.00044701	0.00514061	79.0992	610.087	EIF3M;EIF3C	Reactome_2016	EIF3M;EIF3C	rs145678014;rs8046545	M2	Adipose_Subcutaneous
Ketone body metabolism R-HSA-74182	1/8	0.00239786	0.00519536	571.057	3445.29	BDH2	Reactome_2016	BDH2	rs1580278	M8	Pituitary
NCAM signaling for neurite out-growth R-HSA-375165	12/266	0.00167395	0.00537939	2.87537	18.381	PSMB6;PSMB7;PSMB4;PSMC5;PSMB5;PSMD4;PSMC3;PSMB1;PSMC2;RAF1;MARK3;PSMA7	Reactome_2016	PSMC3;MARK3	rs62007683;rs7124681	M1	Colon_Transverse
Downstream signal transduction R-HSA-186763	14/341	0.00173568	0.00555083	2.6123	16.6047	PSMA7;PSMB6;PSMB7;PSMB4;PSMC5;PSMB5;PSMD4;PSMC3;PSMB1;PSMC2;PIP5K1A;RAF1;MARK3;TNRC6A	Reactome_2016	PSMC3;MARK3	rs62007683;rs7124681	M1	Colon_Transverse
TCF dependent signaling in response to WNT R-HSA-201681	10/199	0.00182961	0.00582036	3.21087	20.2402	PSMB6;PSMB7;PSMB4;PSMC5;PSMB5;PSMD4;PSMC3;PSMB1;PSMC2;PSMA7	Reactome_2016	PSMC3	rs7124681	M1	Colon_Transverse
DAP12 signaling R-HSA-2424491	14/344	0.00188206	0.00593298	2.58815	16.2416	PSMA7;PSMB6;PSMB7;PSMB4;PSMC5;PSMB5;PSMD4;PSMC3;PSMB1;PSMC2;PIP5K1A;RAF1;MARK3;TNRC6A	Reactome_2016	PSMC3;MARK3	rs62007683;rs7124681	M1	Colon_Transverse
tRNA modification in the nucleus and cytosol R-HSA-6782315	3/39	0.000158724	0.00593628	32.5327	284.607	PUS1;TRMT1;TRMT61A	Reactome_2016	TRMT61A	rs62007683	M4	Muscle_Skeletal
Cellular responses to stress R-HSA-2262752	5/367	1.90461e-05	0.00596144	19.3558	210.371	NUP133;KAT5;RPA1;POT1;CHMP4A	Reactome_2016	NUP133	rs348330	M5	Stomach
Intraflagellar transport R-HSA-5620924	4/41	2.9911e-05	0.0059822	25.8886	269.689	IFT22;KIF3C;IFT46;CLUAP1	Reactome_2016	CLUAP1	rs3751837	M2	Small_Intestine_Terminal_Ileum
Synthesis of Ketone Bodies R-HSA-77111	1/7	0.00209839	0.00599465	666.267	4108.59	BDH2	Reactome_2016	BDH2	rs1580278	M9	Colon_Sigmoid
Ketone body metabolism R-HSA-74182	1/8	0.00239786	0.00599465	571.057	3445.29	BDH2	Reactome_2016	BDH2	rs1580278	M9	Colon_Sigmoid
Influenza Life Cycle R-HSA-168255	8/136	0.00194836	0.00611285	3.78115	23.5973	NUP188;POM121C;NUP133;POLR2E;CALR;POLR2I;KPNB1;POLR2K	Reactome_2016	CALR	rs3111316	M1	Colon_Transverse
Visual phototransduction R-HSA-2187338	2/97	0.00102141	0.00612846	52.3553	360.548	HSD17B1;NAPEPLD	Reactome_2016	HSD17B1;NAPEPLD	rs11496066;rs34855406;rs62482405	M18	Thyroid
Activation of C3 and C5 R-HSA-174577	1/6	0.00299658	0.00626107	444.111	2580.41	C4B	Reactome_2016	C4B	rs601945	M11	Stomach
Cytokine Signaling in Immune system R-HSA-1280215	3/620	0.00302259	0.00626107	13.4566	78.0703	HLA-DQA2;HLA-DQB2;HLA-DQB1	Reactome_2016	HLA-DQA2;HLA-DQB2;HLA-DQB1	rs601945	M11	Stomach
TCR signaling R-HSA-202403	4/118	0.000625861	0.00644637	11.2168	82.739	RPS27A;HLA-DQA2;HLA-DQB2;HLA-DQA1	Reactome_2016	HLA-DQA2;HLA-DQB2;HLA-DQA1	rs601945	M13	Colon_Transverse
Glycoprotein hormones R-HSA-209822	1/10	0.00249771	0.0064921	555.167	3326.77	INHBB	Reactome_2016	INHBB	rs11688682	M3	Adipose_Subcutaneous
Peptide hormone biosynthesis R-HSA-209952	1/12	0.00299665	0.0064921	454.182	2638.91	INHBB	Reactome_2016	INHBB	rs11688682	M3	Adipose_Subcutaneous
Signaling by Activin R-HSA-1502540	1/13	0.00324605	0.0064921	416.312	2385.6	INHBB	Reactome_2016	INHBB	rs11688682	M3	Adipose_Subcutaneous
Choline catabolism R-HSA-6798163	1/6	0.00239786	0.00729168	571.057	3445.29	DMGDH	Reactome_2016	DMGDH	rs1316776	M15	Adipose_Subcutaneous
Biological oxidations R-HSA-211859	2/199	0.00265152	0.00729168	33.4941	198.708	SULT1A1;SULT1A2	Reactome_2016	SULT1A1;SULT1A2	rs8046545	M15	Adipose_Subcutaneous
Signaling by Interleukins R-HSA-449147	15/392	0.00238386	0.00737438	2.42907	14.6692	CUL1;PSMA7;PSMB6;PSMB7;PSMB4;PSMC5;PSMB5;PSMD4;PSMC3;PSMB1;PSMC2;UBE2V1;RAF1;MARK3;SKP1	Reactome_2016	PSMC3;MARK3	rs62007683;rs7124681	M1	Colon_Transverse
Disease R-HSA-1643685	3/725	0.00629377	0.0074964	10.0071	50.7179	PSMB7;PSMB4;PSMC3	Reactome_2016	PSMC3	rs7124681	M6	Pancreas
Cytokine Signaling in Immune system R-HSA-1280215	5/620	0.00089411	0.00774895	7.86992	55.2443	HLA-C;HLA-DQA1;HLA-DRB1;HLA-DPA1;HLA-DQB1	Reactome_2016	HLA-C;HLA-DQA1;HLA-DRB1;HLA-DQB1	rs601945	M3	Muscle_Skeletal
Formation of a pool of free 40S subunits R-HSA-72689	2/96	0.00121916	0.00787882	47.0331	315.573	EIF3M;EIF3C	Reactome_2016	EIF3M;EIF3C	rs145678014;rs8046545	M2	Adipose_Subcutaneous
L13a-mediated translational silencing of Ceruloplasmin expression R-HSA-156827	2/106	0.0014834	0.00787882	42.4893	276.751	EIF3M;EIF3C	Reactome_2016	EIF3M;EIF3C	rs145678014;rs8046545	M2	Adipose_Subcutaneous
3' -UTR-mediated translational regulation R-HSA-157279	2/106	0.0014834	0.00787882	42.4893	276.751	EIF3M;EIF3C	Reactome_2016	EIF3M;EIF3C	rs145678014;rs8046545	M2	Adipose_Subcutaneous
GTP hydrolysis and joining of the 60S ribosomal subunit R-HSA-72706	2/107	0.0015112	0.00787882	42.0825	273.32	EIF3M;EIF3C	Reactome_2016	EIF3M;EIF3C	rs145678014;rs8046545	M2	Adipose_Subcutaneous
Cap-dependent Translation Initiation R-HSA-72737	2/114	0.00171279	0.00787882	39.4385	251.209	EIF3M;EIF3C	Reactome_2016	EIF3M;EIF3C	rs145678014;rs8046545	M2	Adipose_Subcutaneous
Eukaryotic Translation Initiation R-HSA-72613	2/114	0.00171279	0.00787882	39.4385	251.209	EIF3M;EIF3C	Reactome_2016	EIF3M;EIF3C	rs145678014;rs8046545	M2	Adipose_Subcutaneous
Transport of Mature mRNA derived from an Intron-Containing Transcript R-HSA-159236	8/68	0.000236267	0.00800227	5.4265	45.3142	NUP205;DDX39A;NUP188;NUP210;DDX39B;U2AF2;RNPS1;SRSF7	Reactome_2016	DDX39B	rs601945	M2	Whole_Blood
Signaling by GPCR R-HSA-372790	3/1293	0.0077468	0.00817985	10.8738	52.852	PSMB6;PSMB5;PSMC3	Reactome_2016	PSMC3	rs7124681	M4	Small_Intestine_Terminal_Ileum
DAP12 interactions R-HSA-2172127	14/359	0.00277642	0.00839265	2.4737	14.5617	PSMA7;PSMB6;PSMB7;PSMB4;PSMC5;PSMB5;PSMD4;PSMC3;PSMB1;PSMC2;PIP5K1A;RAF1;MARK3;TNRC6A	Reactome_2016	PSMC3;MARK3	rs62007683;rs7124681	M1	Colon_Transverse
Adaptive Immune System R-HSA-1280218	3/762	0.00722701	0.00855349	9.50099	46.8392	PSMB7;PSMB4;PSMC3	Reactome_2016	PSMC3	rs7124681	M6	Pancreas
Hyaluronan uptake and degradation R-HSA-2160916	1/12	0.003595	0.00891038	363.327	2044.88	HYAL1	Reactome_2016	HYAL1	rs4688760	M16	Thyroid
Metabolism of amino acids and derivatives R-HSA-71291	2/335	0.00401315	0.00891038	29.521	162.902	BHMT;BHMT2	Reactome_2016	BHMT;BHMT2	rs1316776	M16	Thyroid
CS/DS degradation R-HSA-2024101	1/14	0.00419312	0.00891038	307.4	1682.8	HYAL1	Reactome_2016	HYAL1	rs4688760	M16	Thyroid
Developmental Biology R-HSA-1266738	3/786	0.00787481	0.00926157	9.19828	44.5572	PSMB7;PSMB4;PSMC3	Reactome_2016	PSMC3	rs7124681	M6	Pancreas
Signaling by PDGF R-HSA-186797	14/364	0.00314269	0.00945663	2.43773	14.0478	PSMA7;PSMB6;PSMB7;PSMB4;PSMC5;PSMB5;PSMD4;PSMC3;PSMB1;PSMC2;PIP5K1A;RAF1;MARK3;TNRC6A	Reactome_2016	PSMC3;MARK3	rs62007683;rs7124681	M1	Colon_Transverse
Influenza Infection R-HSA-168254	8/147	0.00315732	0.00945768	3.47997	20.0377	NUP188;POM121C;NUP133;POLR2E;CALR;POLR2I;KPNB1;POLR2K	Reactome_2016	CALR	rs3111316	M1	Colon_Transverse
Hyaluronan metabolism R-HSA-2142845	1/17	0.00508974	0.00961396	249.725	1318.68	HYAL1	Reactome_2016	HYAL1	rs4688760	M16	Thyroid
FCERI mediated MAPK activation R-HSA-2871796	12/289	0.0033067	0.00986052	2.6335	15.042	PSMB6;PSMB7;PSMB4;PSMC5;PSMB5;PSMD4;PSMC3;PSMB1;PSMC2;RAF1;MARK3;PSMA7	Reactome_2016	PSMC3;MARK3	rs62007683;rs7124681	M1	Colon_Transverse
Innate Immune System R-HSA-168249	3/807	0.0084695	0.00989873	8.94823	42.6945	PSMB7;PSMB4;PSMC3	Reactome_2016	PSMC3	rs7124681	M6	Pancreas
Estrogen biosynthesis R-HSA-193144	1/5	0.00249771	0.00999083	555.167	3326.77	HSD17B1	Reactome_2016	HSD17B1	rs34855406	M18	Thyroid
Platelet activation, signaling and aggregation R-HSA-76002	6/253	3.42387e-05	0.0101386	11.1312	114.452	GNB2;RHOG;PLCG2;ARRB2;GNAI2;MAPK3	Reactome_2016	MAPK3	rs11642430	M18	Whole_Blood
Thrombin signalling through proteinase activated receptors (PARs) R-HSA-456926	3/32	6.52e-05	0.0101386	44.8021	431.805	GNB2;ARRB2;MAPK3	Reactome_2016	MAPK3	rs11642430	M18	Whole_Blood
Endosomal/Vacuolar pathway R-HSA-1236977	1/12	0.00598509	0.0102602	201.808	1032.95	HLA-C	Reactome_2016	HLA-C	rs601945	M20	Adipose_Subcutaneous
Cytokine Signaling in Immune system R-HSA-1280215	3/620	0.00406094	0.010378	11.7739	64.8311	HLA-DRA;HLA-DRB1;HLA-DPA1	Reactome_2016	HLA-DRB1	rs601945	M10	Pancreas
Synthesis of GDP-mannose R-HSA-446205	1/5	0.00174892	0.0104935	832.875	5287.72	GMPPB	Reactome_2016	GMPPB	rs4688760	M11	Pancreas
Signalling by NGF R-HSA-166520	16/450	0.00357274	0.0105669	2.25119	12.6841	AP2A1;PSMA7;PSMB6;PSMB7;PSMB4;PSMC5;PSMB5;PSMD4;PSMC3;PSMB1;PSMC2;PIP5K1A;RAF1;MARK3;AP2M1;TNRC6A	Reactome_2016	PSMC3;MARK3	rs62007683;rs7124681	M1	Colon_Transverse
Gene Expression R-HSA-74160	4/1631	0.00911959	0.0105923	6.44903	30.2932	PSMB7;PSMB4;PSMC3;FARSA	Reactome_2016	PSMC3;FARSA	rs3111316;rs7124681	M6	Pancreas
Cytokine Signaling in Immune system R-HSA-1280215	20/620	0.00363764	0.0106554	2.04384	11.479	NUP188;NUP133;CUL1;PSMA7;PSMB6;PSMB7;PSMB4;PSMC5;PSMB5;PSMD4;POM121C;PSMC3;PSMB1;PSMC2;UBE2V1;RAF1;MARK3;KPNB1;SKP1;UBE2M	Reactome_2016	PSMC3;MARK3	rs62007683;rs7124681	M1	Colon_Transverse
Regulation of FZD by ubiquitination R-HSA-4641263	1/21	0.00628419	0.0106831	199.74	1012.63	LGR5	Reactome_2016	LGR5	rs1796330	M16	Thyroid
Pyruvate metabolism and Citric Acid (TCA) cycle R-HSA-71406	3/48	0.00012971	0.0107011	34.9368	312.692	PDHX;SUCLA2;DLAT	Reactome_2016	PDHX	rs2767036	M10	Whole_Blood
Cytosolic sulfonation of small molecules R-HSA-156584	1/18	0.00538847	0.0107769	235.024	1227.64	SULT1A2	Reactome_2016	SULT1A2	rs8046545	M8	Pituitary
Retinoid cycle disease events R-HSA-2453864	1/9	0.00449184	0.0107804	277.528	1500.17	NAPEPLD	Reactome_2016	NAPEPLD	rs11496066;rs62482405	M18	Thyroid
Diseases associated with visual transduction R-HSA-2474795	1/9	0.00449184	0.0107804	277.528	1500.17	NAPEPLD	Reactome_2016	NAPEPLD	rs11496066;rs62482405	M18	Thyroid
Scavenging by Class F Receptors R-HSA-3000484	1/6	0.00209839	0.0107917	666.267	4108.59	CALR	Reactome_2016	CALR	rs3111316	M11	Pancreas
Post-translational protein modification R-HSA-597592	3/521	0.000331491	0.0112707	37.5985	301.235	PIGU;RFT1;CALR	Reactome_2016	PIGU;RFT1;CALR	rs2581787;rs3111316;rs2268078	M7	Colon_Sigmoid
MAP2K and MAPK activation R-HSA-5674135	3/38	0.000109753	0.0113777	37.1106	338.347	ARRB2;MARK3;MAPK3	Reactome_2016	MARK3;MAPK3	rs11642430;rs62007683	M18	Whole_Blood
Metabolism of amino acids and derivatives R-HSA-71291	3/335	0.000155068	0.0119445	44.4149	389.592	PDHX;APIP;CKB	Reactome_2016	PDHX;APIP;CKB	rs2767036;rs62007683	M9	Pancreas
Metabolism of polyamines R-HSA-351202	2/84	0.000361064	0.0119445	97.1268	769.871	APIP;CKB	Reactome_2016	APIP;CKB	rs2767036;rs62007683	M9	Pancreas
Methionine salvage pathway R-HSA-1237112	1/6	0.00209839	0.0119445	666.267	4108.59	APIP	Reactome_2016	APIP	rs2767036	M9	Pancreas
GRB2 events in EGFR signaling R-HSA-179812	2/235	0.00277688	0.0119445	33.9227	199.684	MARK3;PTK2	Reactome_2016	MARK3	rs62007683	M9	Pancreas
SHC1 events in EGFR signaling R-HSA-180336	2/235	0.00277688	0.0119445	33.9227	199.684	MARK3;PTK2	Reactome_2016	MARK3	rs62007683	M9	Pancreas
SOS-mediated signalling R-HSA-112412	2/235	0.00277688	0.0119445	33.9227	199.684	MARK3;PTK2	Reactome_2016	MARK3	rs62007683	M9	Pancreas
SHC1 events in ERBB4 signaling R-HSA-1250347	2/235	0.00277688	0.0119445	33.9227	199.684	MARK3;PTK2	Reactome_2016	MARK3	rs62007683	M9	Pancreas
RAF/MAP kinase cascade R-HSA-5673001	2/235	0.00277688	0.0119445	33.9227	199.684	MARK3;PTK2	Reactome_2016	MARK3	rs62007683	M9	Pancreas
FRS-mediated FGFR2 signaling R-HSA-5654700	2/236	0.00280014	0.0119445	33.7761	198.539	MARK3;PTK2	Reactome_2016	MARK3	rs62007683	M9	Pancreas
FRS-mediated FGFR4 signaling R-HSA-5654712	2/236	0.00280014	0.0119445	33.7761	198.539	MARK3;PTK2	Reactome_2016	MARK3	rs62007683	M9	Pancreas
FRS-mediated FGFR3 signaling R-HSA-5654706	2/236	0.00280014	0.0119445	33.7761	198.539	MARK3;PTK2	Reactome_2016	MARK3	rs62007683	M9	Pancreas
FRS-mediated FGFR1 signaling R-HSA-5654693	2/236	0.00280014	0.0119445	33.7761	198.539	MARK3;PTK2	Reactome_2016	MARK3	rs62007683	M9	Pancreas
ARMS-mediated activation R-HSA-170984	2/239	0.0028705	0.0119445	33.3435	195.168	MARK3;PTK2	Reactome_2016	MARK3	rs62007683	M9	Pancreas
Signalling to p38 via RIT and RIN R-HSA-187706	2/239	0.0028705	0.0119445	33.3435	195.168	MARK3;PTK2	Reactome_2016	MARK3	rs62007683	M9	Pancreas
Frs2-mediated activation R-HSA-170968	2/240	0.00289414	0.0119445	33.2017	194.066	MARK3;PTK2	Reactome_2016	MARK3	rs62007683	M9	Pancreas
MAPK1/MAPK3 signaling R-HSA-5684996	2/241	0.00291787	0.0119445	33.0611	192.974	MARK3;PTK2	Reactome_2016	MARK3	rs62007683	M9	Pancreas
Prolonged ERK activation events R-HSA-169893	2/242	0.00294169	0.0119445	32.9217	191.893	MARK3;PTK2	Reactome_2016	MARK3	rs62007683	M9	Pancreas
Signaling by Leptin R-HSA-2586552	2/243	0.00296561	0.0119445	32.7834	190.822	MARK3;PTK2	Reactome_2016	MARK3	rs62007683	M9	Pancreas
Interleukin receptor SHC signaling R-HSA-912526	2/245	0.00301372	0.0119445	32.5103	188.709	MARK3;PTK2	Reactome_2016	MARK3	rs62007683	M9	Pancreas
Signalling to RAS R-HSA-167044	2/246	0.00303791	0.0119445	32.3754	187.667	MARK3;PTK2	Reactome_2016	MARK3	rs62007683	M9	Pancreas
VEGFR2 mediated cell proliferation R-HSA-5218921	2/248	0.00308658	0.0119445	32.1089	185.612	MARK3;PTK2	Reactome_2016	MARK3	rs62007683	M9	Pancreas
Interleukin-2 signaling R-HSA-451927	2/252	0.00318502	0.0119445	31.5888	181.613	MARK3;PTK2	Reactome_2016	MARK3	rs62007683	M9	Pancreas
Signalling to ERKs R-HSA-187687	2/253	0.00320986	0.0119445	31.4614	180.636	MARK3;PTK2	Reactome_2016	MARK3	rs62007683	M9	Pancreas
Interleukin-3, 5 and GM-CSF signaling R-HSA-512988	2/261	0.00341191	0.0119445	30.4772	173.125	MARK3;PTK2	Reactome_2016	MARK3	rs62007683	M9	Pancreas
Creatine metabolism R-HSA-71288	1/10	0.00349522	0.0119445	370.074	2093.27	CKB	Reactome_2016	CKB	rs62007683	M9	Pancreas
NCAM signaling for neurite out-growth R-HSA-375165	2/266	0.00354118	0.0119445	29.8924	168.692	MARK3;PTK2	Reactome_2016	MARK3	rs62007683	M9	Pancreas
IRS-mediated signalling R-HSA-112399	2/284	0.00402547	0.0119445	27.9589	154.196	MARK3;PTK2	Reactome_2016	MARK3	rs62007683	M9	Pancreas
MAPK family signaling cascades R-HSA-5683057	2/284	0.00402547	0.0119445	27.9589	154.196	MARK3;PTK2	Reactome_2016	MARK3	rs62007683	M9	Pancreas
Insulin receptor signalling cascade R-HSA-74751	2/287	0.00410905	0.0119445	27.6604	151.982	MARK3;PTK2	Reactome_2016	MARK3	rs62007683	M9	Pancreas
IGF1R signaling cascade R-HSA-2428924	2/288	0.00413709	0.0119445	27.5622	151.255	MARK3;PTK2	Reactome_2016	MARK3	rs62007683	M9	Pancreas
Signaling by Type 1 Insulin-like Growth Factor 1 Receptor (IGF1R) R-HSA-2404192	2/288	0.00413709	0.0119445	27.5622	151.255	MARK3;PTK2	Reactome_2016	MARK3	rs62007683	M9	Pancreas
IRS-related events triggered by IGF1R R-HSA-2428928	2/288	0.00413709	0.0119445	27.5622	151.255	MARK3;PTK2	Reactome_2016	MARK3	rs62007683	M9	Pancreas
FCERI mediated MAPK activation R-HSA-2871796	2/289	0.00416522	0.0119445	27.4648	150.534	MARK3;PTK2	Reactome_2016	MARK3	rs62007683	M9	Pancreas
Signaling by Insulin receptor R-HSA-74752	2/311	0.00480695	0.0119445	25.4809	136.009	MARK3;PTK2	Reactome_2016	MARK3	rs62007683	M9	Pancreas
Regulation of pyruvate dehydrogenase (PDH) complex R-HSA-204174	1/14	0.00489039	0.0119445	256.154	1362.86	PDHX	Reactome_2016	PDHX	rs2767036	M9	Pancreas
VEGFA-VEGFR2 Pathway R-HSA-4420097	2/320	0.00508199	0.0119445	24.7484	130.723	MARK3;PTK2	Reactome_2016	MARK3	rs62007683	M9	Pancreas
Signaling by SCF-KIT R-HSA-1433557	2/325	0.0052379	0.0119445	24.3591	127.93	MARK3;PTK2	Reactome_2016	MARK3	rs62007683	M9	Pancreas
Signaling by VEGF R-HSA-194138	2/328	0.00533252	0.0119445	24.1313	126.302	MARK3;PTK2	Reactome_2016	MARK3	rs62007683	M9	Pancreas
Downstream signaling of activated FGFR2 R-HSA-5654696	2/329	0.00536423	0.0119445	24.0563	125.766	MARK3;PTK2	Reactome_2016	MARK3	rs62007683	M9	Pancreas
Downstream signaling of activated FGFR4 R-HSA-5654716	2/329	0.00536423	0.0119445	24.0563	125.766	MARK3;PTK2	Reactome_2016	MARK3	rs62007683	M9	Pancreas
Downstream signaling of activated FGFR3 R-HSA-5654708	2/329	0.00536423	0.0119445	24.0563	125.766	MARK3;PTK2	Reactome_2016	MARK3	rs62007683	M9	Pancreas
Signaling by ERBB4 R-HSA-1236394	2/330	0.00539604	0.0119445	23.9817	125.235	MARK3;PTK2	Reactome_2016	MARK3	rs62007683	M9	Pancreas
Signaling by FGFR4 R-HSA-5654743	2/332	0.00545991	0.0119445	23.8339	124.183	MARK3;PTK2	Reactome_2016	MARK3	rs62007683	M9	Pancreas
Downstream signaling of activated FGFR1 R-HSA-5654687	2/332	0.00545991	0.0119445	23.8339	124.183	MARK3;PTK2	Reactome_2016	MARK3	rs62007683	M9	Pancreas
Signaling by FGFR3 R-HSA-5654741	2/333	0.00549198	0.0119445	23.7607	123.662	MARK3;PTK2	Reactome_2016	MARK3	rs62007683	M9	Pancreas
Signaling by FGFR1 R-HSA-5654736	2/336	0.00558872	0.0119445	23.5437	122.121	MARK3;PTK2	Reactome_2016	MARK3	rs62007683	M9	Pancreas
Immune System R-HSA-168256	10/1547	5.31053e-05	0.0119487	5.99642	59.0242	CRCP;BTBD1;UBE2B;UBE2D3;ABI1;UBE2E1;TANK;RELA;PTPN2;IFNAR1	Reactome_2016	UBE2D3	rs1580278	M1	Pancreas
ER-Phagosome pathway R-HSA-1236974	3/65	9.06324e-05	0.0120217	40.1431	373.68	PDIA3;PSMC3;CALR	Reactome_2016	PSMC3;CALR	rs3111316;rs7124681	M2	Thyroid
Antigen processing-Cross presentation R-HSA-1236975	3/82	0.000180968	0.0120217	31.4778	271.251	PDIA3;PSMC3;CALR	Reactome_2016	PSMC3;CALR	rs3111316;rs7124681	M2	Thyroid
Calnexin/calreticulin cycle R-HSA-901042	2/15	0.000182292	0.0120217	122.831	1057.56	PDIA3;CALR	Reactome_2016	CALR	rs3111316	M2	Thyroid
N-glycan trimming in the ER and Calnexin/Calreticulin cycle R-HSA-532668	2/17	0.000235719	0.0120217	106.443	889.102	PDIA3;CALR	Reactome_2016	CALR	rs3111316	M2	Thyroid
Downstream signal transduction R-HSA-186763	2/341	0.00575172	0.0120323	23.1906	119.623	MARK3;PTK2	Reactome_2016	MARK3	rs62007683	M9	Pancreas
DAP12 signaling R-HSA-2424491	2/344	0.00585058	0.0120323	22.9836	118.164	MARK3;PTK2	Reactome_2016	MARK3	rs62007683	M9	Pancreas
Signaling by EGFR R-HSA-177929	2/355	0.00621981	0.0121925	22.255	113.056	MARK3;PTK2	Reactome_2016	MARK3	rs62007683	M9	Pancreas
TP53 Regulates Transcription of Genes Involved in G2 Cell Cycle Arrest R-HSA-6804114	1/18	0.00628388	0.0121925	195.843	992.879	RBL2	Reactome_2016	RBL2	rs4281707	M9	Pancreas
DAP12 interactions R-HSA-2172127	2/359	0.0063567	0.0121925	22.0011	111.287	MARK3;PTK2	Reactome_2016	MARK3	rs62007683	M9	Pancreas
Signaling by FGFR2 R-HSA-5654738	2/361	0.00642567	0.0121925	21.8763	110.42	MARK3;PTK2	Reactome_2016	MARK3	rs62007683	M9	Pancreas
Signaling by PDGF R-HSA-186797	2/364	0.00652977	0.0121925	21.6917	109.139	MARK3;PTK2	Reactome_2016	MARK3	rs62007683	M9	Pancreas
Signaling by FGFR R-HSA-190236	2/366	0.00659961	0.0121925	21.5703	108.299	MARK3;PTK2	Reactome_2016	MARK3	rs62007683	M9	Pancreas
Translation R-HSA-72766	2/151	0.0029783	0.0124547	29.5899	172.107	EIF3M;EIF3C	Reactome_2016	EIF3M;EIF3C	rs145678014;rs8046545	M2	Adipose_Subcutaneous
NGF signalling via TRKA from the plasma membrane R-HSA-187037	2/374	0.00688244	0.0125031	21.0978	105.042	MARK3;PTK2	Reactome_2016	MARK3	rs62007683	M9	Pancreas
Methionine salvage pathway R-HSA-1237112	1/6	0.000899754	0.0125966	1999.2	14021.2	APIP	Reactome_2016	APIP	rs2767036	M11	Colon_Sigmoid
Glycoprotein hormones R-HSA-209822	1/10	0.00149929	0.0128064	1110.44	7220.95	INHBB	Reactome_2016	INHBB	rs11688682	M2	Colon_Sigmoid
Activation of PPARGC1A (PGC-1alpha) by phosphorylation R-HSA-2151209	1/10	0.00149929	0.0128064	1110.44	7220.95	MAPK12	Reactome_2016	MAPK12	rs112915006	M2	Colon_Sigmoid
DSCAM interactions R-HSA-376172	1/11	0.00164914	0.0128064	999.35	6403.33	MAPK12	Reactome_2016	MAPK12	rs112915006	M2	Colon_Sigmoid
Peptide hormone biosynthesis R-HSA-209952	1/12	0.00179898	0.0128064	908.455	5741.92	INHBB	Reactome_2016	INHBB	rs11688682	M2	Colon_Sigmoid
Signal Transduction R-HSA-162582	3/2465	0.0018702	0.0128064	#NUM!	#NUM!	CDK8;INHBB;MAPK12	Reactome_2016	CDK8;INHBB;MAPK12	rs112915006;rs11688682;rs34584161	M2	Colon_Sigmoid
p38MAPK events R-HSA-171007	1/13	0.00194879	0.0128064	832.708	5196.55	MAPK12	Reactome_2016	MAPK12	rs112915006	M2	Colon_Sigmoid
Signaling by Activin R-HSA-1502540	1/13	0.00194879	0.0128064	832.708	5196.55	INHBB	Reactome_2016	INHBB	rs11688682	M2	Colon_Sigmoid
PKMTs methylate histone lysines R-HSA-3214841	4/40	0.000111644	0.0133601	18.2176	165.784	KMT2E;ATF7IP;SETD2;KMT2C	Reactome_2016	SETD2	rs11926707	M9	Whole_Blood
Immune System R-HSA-168256	3/1547	0.0127554	0.0133853	8.96163	39.0888	PSMB6;PSMB5;PSMC3	Reactome_2016	PSMC3	rs7124681	M4	Small_Intestine_Terminal_Ileum
Signaling by Interleukins R-HSA-449147	2/392	0.007539	0.0134512	20.1056	98.2697	MARK3;PTK2	Reactome_2016	MARK3	rs62007683	M9	Pancreas
Fc epsilon receptor (FCERI) signaling R-HSA-2454202	2/395	0.00765113	0.0134512	19.9491	97.21	MARK3;PTK2	Reactome_2016	MARK3	rs62007683	M9	Pancreas
Molecules associated with elastic fibres R-HSA-2129379	1/30	0.00598689	0.0134705	229.506	1174.65	ITGB6	Reactome_2016	ITGB6	rs3772071	M3	Colon_Sigmoid
Hyaluronan uptake and degradation R-HSA-2160916	1/12	0.00239798	0.0134826	605.606	3653.7	HYAL3	Reactome_2016	HYAL3	rs4688760	M5	Pituitary
CS/DS degradation R-HSA-2024101	1/14	0.00279722	0.0134826	512.385	3012.37	HYAL3	Reactome_2016	HYAL3	rs4688760	M5	Pituitary
Hyaluronan metabolism R-HSA-2142845	1/17	0.00339587	0.0134826	416.25	2366.46	HYAL3	Reactome_2016	HYAL3	rs4688760	M5	Pituitary
cGMP effects R-HSA-418457	1/18	0.00359536	0.0134826	391.745	2204.79	PDE2A	Reactome_2016	PDE2A	rs77464186	M5	Pituitary
tRNA Aminoacylation R-HSA-379724	6/42	0.00049844	0.0138673	6.76319	51.4275	YARS;AARS2;VARS;LARS;IARS;VARS2	Reactome_2016	VARS2	rs601945	M2	Whole_Blood
N-glycan trimming in the ER and Calnexin/Calreticulin cycle R-HSA-532668	4/17	0.000637288	0.0139319	12.4488	91.6017	PDIA3;GANAB;MOGS;CALR	Reactome_2016	CALR	rs3111316	M2	Whole_Blood
Pre-NOTCH Processing in the Endoplasmic Reticulum R-HSA-1912399	1/6	0.00119952	0.0139788	1332.73	8963.74	NOTCH4	Reactome_2016	NOTCH4	rs601945	M21	Adipose_Subcutaneous
A third proteolytic cleavage releases NICD R-HSA-157212	1/9	0.00179889	0.0139788	832.833	5264	NOTCH4	Reactome_2016	NOTCH4	rs601945	M21	Adipose_Subcutaneous
Signaling by NOTCH4 R-HSA-1980150	1/11	0.00219831	0.0139788	666.2	4077.19	NOTCH4	Reactome_2016	NOTCH4	rs601945	M21	Adipose_Subcutaneous
NICD traffics to nucleus R-HSA-157052	1/13	0.00259762	0.0139788	555.111	3304.67	NOTCH4	Reactome_2016	NOTCH4	rs601945	M21	Adipose_Subcutaneous
Notch-HLH transcription pathway R-HSA-350054	1/13	0.00259762	0.0139788	555.111	3304.67	NOTCH4	Reactome_2016	NOTCH4	rs601945	M21	Adipose_Subcutaneous
Receptor-ligand binding initiates the second proteolytic cleavage of Notch receptor R-HSA-156988	1/14	0.00279722	0.0139788	512.385	3012.37	NOTCH4	Reactome_2016	NOTCH4	rs601945	M21	Adipose_Subcutaneous
Pre-NOTCH Processing in Golgi R-HSA-1912420	1/18	0.00359536	0.0139788	391.745	2204.79	NOTCH4	Reactome_2016	NOTCH4	rs601945	M21	Adipose_Subcutaneous
Ephrin signaling R-HSA-3928664	1/19	0.00379482	0.0139788	369.963	2062.22	EFNB3	Reactome_2016	EFNB3	rs62059712	M21	Adipose_Subcutaneous
CD209 (DC-SIGN) signaling R-HSA-5621575	1/21	0.00419364	0.0139788	332.933	1822.54	ICAM2	Reactome_2016	ICAM2	rs60276348	M21	Adipose_Subcutaneous
ER Quality Control Compartment (ERQC) R-HSA-901032	1/10	0.00349522	0.0139809	370.074	2093.27	EDEM2	Reactome_2016	EDEM2	rs2268078	M11	Pancreas
ATF6-alpha activates chaperone genes R-HSA-381183	1/10	0.00349522	0.0139809	370.074	2093.27	CALR	Reactome_2016	CALR	rs3111316	M11	Pancreas
mRNA Splicing - Minor Pathway R-HSA-72165	3/52	5.18669e-05	0.0143153	48.791	481.413	SNRPD2;POLR2I;LSM2	Reactome_2016	SNRPD2	rs2238689	M1	Stomach
G0 and Early G1 R-HSA-1538133	1/25	0.00871846	0.0143987	138.674	657.634	RBL2	Reactome_2016	RBL2	rs4281707	M9	Pancreas
Sulfur amino acid metabolism R-HSA-1614635	1/25	0.00871846	0.0143987	138.674	657.634	APIP	Reactome_2016	APIP	rs2767036	M9	Pancreas
RAF activation R-HSA-5673000	1/25	0.00871846	0.0143987	138.674	657.634	MARK3	Reactome_2016	MARK3	rs62007683	M9	Pancreas
Glyoxylate metabolism and glycine degradation R-HSA-389661	1/25	0.00871846	0.0143987	138.674	657.634	PDHX	Reactome_2016	PDHX	rs2767036	M9	Pancreas
Axon guidance R-HSA-422475	3/515	0.000320368	0.0146918	38.0508	306.158	SPTBN5;LAMA1;VEGFA	Reactome_2016	SPTBN5;LAMA1;VEGFA	rs11070332;rs6458354;rs7240767	M7	Thyroid
L1CAM interactions R-HSA-373760	2/96	0.000337742	0.0146918	105.851	846.092	SPTBN5;LAMA1	Reactome_2016	SPTBN5;LAMA1	rs11070332;rs7240767	M7	Thyroid
Elastic fibre formation R-HSA-1566948	1/41	0.00817534	0.0147156	166.3	799.343	ITGB6	Reactome_2016	ITGB6	rs3772071	M3	Colon_Sigmoid
CREB phosphorylation through the activation of CaMKII R-HSA-442729	1/15	0.0119371	0.0147545	95.0952	421.092	CAMK2B	Reactome_2016	CAMK2B	rs116913033	M3	Liver
Gastrin-CREB signalling pathway via PKC and MAPK R-HSA-881907	2/432	0.00909698	0.0147996	18.1981	85.5279	MARK3;PTK2	Reactome_2016	MARK3	rs62007683	M9	Pancreas
Pyruvate metabolism R-HSA-70268	1/27	0.00941312	0.01487	127.994	597.173	PDHX	Reactome_2016	PDHX	rs2767036	M9	Pancreas
Histidine, lysine, phenylalanine, tyrosine, proline and tryptophan catabolism R-HSA-6788656	1/41	0.014264	0.0148766	83.1375	353.335	GCDH	Reactome_2016	GCDH	rs3111316	M4	Small_Intestine_Terminal_Ileum
Generic Transcription Pathway R-HSA-212436	13/812	0.000862041	0.0149353	3.01475	21.2727	DAXX;USP7;SETD9;NCOA6;PRKAG1;MTOR;RBL2;SNW1;RBBP4;POLR2C;TP53INP1;CDK12;BRD7	Reactome_2016	SETD9;RBL2;TP53INP1	rs10097617;rs4281707;rs96844	M4	Stomach
Cytosolic tRNA aminoacylation R-HSA-379716	1/24	0.0131242	0.0149648	86.8087	376.168	FARSA	Reactome_2016	FARSA	rs3111316	M6	Pancreas
Nitric oxide stimulates guanylate cyclase R-HSA-392154	1/25	0.00499094	0.0149728	277.389	1470.2	PDE2A	Reactome_2016	PDE2A	rs77464186	M5	Pituitary
Androgen biosynthesis R-HSA-193048	1/11	0.00219831	0.0150734	666.2	4077.19	HSD17B12	Reactome_2016	HSD17B12	rs1061810	M19	Adipose_Visceral_Omentum
Synthesis of very long-chain fatty acyl-CoAs R-HSA-75876	1/21	0.00419364	0.0150734	332.933	1822.54	HSD17B12	Reactome_2016	HSD17B12	rs1061810	M19	Adipose_Visceral_Omentum
Metabolism of steroid hormones R-HSA-196071	1/30	0.00598689	0.0150734	229.506	1174.65	HSD17B12	Reactome_2016	HSD17B12	rs1061810	M19	Adipose_Visceral_Omentum
Steroid hormones R-HSA-209943	1/37	0.00737996	0.0150734	184.815	907.254	HSD17B12	Reactome_2016	HSD17B12	rs1061810	M19	Adipose_Visceral_Omentum
Fatty Acyl-CoA Biosynthesis R-HSA-75105	1/42	0.00837411	0.0150734	162.236	775.91	HSD17B12	Reactome_2016	HSD17B12	rs1061810	M19	Adipose_Visceral_Omentum
ATF6-alpha activates chaperones R-HSA-381033	1/12	0.00419302	0.0150949	302.758	1657.4	CALR	Reactome_2016	CALR	rs3111316	M11	Pancreas
Regulation of pyruvate dehydrogenase (PDH) complex R-HSA-204174	2/14	0.000367332	0.0151524	85.2436	674.212	PDHX;DLAT	Reactome_2016	PDHX	rs2767036	M10	Whole_Blood
Scavenging by Class F Receptors R-HSA-3000484	1/6	0.00179884	0.0152787	799.56	5053.71	CALR	Reactome_2016	CALR	rs3111316	M7	Colon_Sigmoid
Attachment of GPI anchor to uPAR R-HSA-162791	1/7	0.00209839	0.0152787	666.267	4108.59	PIGU	Reactome_2016	PIGU	rs2268078	M7	Colon_Sigmoid
Asparagine N-linked glycosylation R-HSA-446203	2/259	0.00242126	0.0152787	38.3988	231.294	RFT1;CALR	Reactome_2016	RFT1;CALR	rs2581787;rs3111316	M7	Colon_Sigmoid
Metabolism of proteins R-HSA-392499	3/1074	0.00273232	0.0152787	17.6685	104.29	PIGU;RFT1;CALR	Reactome_2016	PIGU;RFT1;CALR	rs2581787;rs3111316;rs2268078	M7	Colon_Sigmoid
ATF6-alpha activates chaperone genes R-HSA-381183	1/10	0.00299658	0.0152787	444.111	2580.41	CALR	Reactome_2016	CALR	rs3111316	M7	Colon_Sigmoid
Androgen biosynthesis R-HSA-193048	1/11	0.00329583	0.0152787	399.68	2284.21	HSD17B12	Reactome_2016	HSD17B12	rs1061810	M7	Colon_Sigmoid
ATF6-alpha activates chaperones R-HSA-381033	1/12	0.003595	0.0152787	363.327	2044.88	CALR	Reactome_2016	CALR	rs3111316	M7	Colon_Sigmoid
Gene Expression R-HSA-74160	3/1631	0.0147533	0.0152931	8.46053	35.6721	PSMB6;PSMB5;PSMC3	Reactome_2016	PSMC3	rs7124681	M4	Small_Intestine_Terminal_Ileum
Signalling by NGF R-HSA-166520	2/450	0.00984198	0.0153254	17.4509	80.6423	MARK3;PTK2	Reactome_2016	MARK3	rs62007683	M9	Pancreas
tRNA processing R-HSA-72306	9/103	0.000913458	0.0154498	3.89803	27.2795	QTRT1;NUP205;NUP188;NUP210;CPSF1;ELAC2;TYW1;TRMT1;TSEN54	Reactome_2016	CPSF1	rs4977213	M2	Whole_Blood
Abacavir transmembrane transport R-HSA-2161517	1/5	0.00124947	0.0158188	1249.44	8352.53	SLC22A3	Reactome_2016	SLC22A3	rs474513	M13	Thyroid
Organic cation transport R-HSA-549127	1/9	0.00224816	0.0158188	624.594	3808.55	SLC22A3	Reactome_2016	SLC22A3	rs474513	M13	Thyroid
Abacavir transport and metabolism R-HSA-2161522	1/10	0.00249771	0.0158188	555.167	3326.77	SLC22A3	Reactome_2016	SLC22A3	rs474513	M13	Thyroid
Costimulation by the CD28 family R-HSA-388841	3/72	0.00173997	0.0159304	13.7095	87.1083	HLA-DQA2;HLA-DQB2;HLA-DQA1	Reactome_2016	HLA-DQA2;HLA-DQB2;HLA-DQA1	rs601945	M13	Colon_Transverse
Cell Cycle, Mitotic R-HSA-69278	9/462	0.00149183	0.0159494	3.60791	23.4794	RBL2;CDC23;POM121C;RBBP4;PSMD2;TPR;PDS5A;ANAPC1;NUP160	Reactome_2016	RBL2	rs4281707	M4	Stomach
ECM proteoglycans R-HSA-3000178	1/55	0.0109554	0.0164331	123.099	555.658	ITGB6	Reactome_2016	ITGB6	rs3772071	M3	Colon_Sigmoid
Glycoprotein hormones R-HSA-209822	1/10	0.00199861	0.0164516	740.259	4600.93	INHBB	Reactome_2016	INHBB	rs11688682	M9	Adipose_Visceral_Omentum
Peptide hormone biosynthesis R-HSA-209952	1/12	0.00239798	0.0164516	605.606	3653.7	INHBB	Reactome_2016	INHBB	rs11688682	M9	Adipose_Visceral_Omentum
Signaling by Activin R-HSA-1502540	1/13	0.00259762	0.0164516	555.111	3304.67	INHBB	Reactome_2016	INHBB	rs11688682	M9	Adipose_Visceral_Omentum
Ras activation uopn Ca2+ infux through NMDA receptor R-HSA-442982	1/17	0.0135186	0.0165043	83.2	358.067	CAMK2B	Reactome_2016	CAMK2B	rs116913033	M3	Liver
Unblocking of NMDA receptor, glutamate binding and activation R-HSA-438066	1/17	0.0135186	0.0165043	83.2	358.067	CAMK2B	Reactome_2016	CAMK2B	rs116913033	M3	Liver
Organic cation/anion/zwitterion transport R-HSA-549132	1/14	0.0034954	0.0166031	384.269	2173.55	SLC22A3	Reactome_2016	SLC22A3	rs474513	M13	Thyroid
Assembly of the primary cilium R-HSA-5617833	6/187	0.000166202	0.0166202	8.0753	70.2737	IFT22;ARL3;CEP63;KIF3C;IFT46;CLUAP1	Reactome_2016	CLUAP1	rs3751837	M2	Small_Intestine_Terminal_Ileum
Calnexin/calreticulin cycle R-HSA-901042	1/15	0.00449207	0.01697	285.429	1542.87	CALR	Reactome_2016	CALR	rs3111316	M7	Colon_Sigmoid
Metabolism R-HSA-1430728	5/1908	0.01401	0.0169999	4.31878	18.4325	PSMB7;PSMB4;PSMB1;PSMD3;MAN2C1	Reactome_2016	MAN2C1	rs13737	M3	Liver
TP53 Regulates Transcription of Genes Involved in G2 Cell Cycle Arrest R-HSA-6804114	1/18	0.00449229	0.0170707	293.794	1588.07	RBL2	Reactome_2016	RBL2	rs4281707	M13	Thyroid
Integrin cell surface interactions R-HSA-216083	1/67	0.0133337	0.0171433	100.657	434.581	ITGB6	Reactome_2016	ITGB6	rs3772071	M3	Colon_Sigmoid
Synthesis of Ketone Bodies R-HSA-77111	1/7	0.00279702	0.0172586	475.857	2797.66	BDH2	Reactome_2016	BDH2	rs1580278	M17	Adipose_Visceral_Omentum
Ketone body metabolism R-HSA-74182	1/8	0.00319603	0.0172586	407.857	2343.48	BDH2	Reactome_2016	BDH2	rs1580278	M17	Adipose_Visceral_Omentum
N-glycan trimming in the ER and Calnexin/Calreticulin cycle R-HSA-532668	1/17	0.00508974	0.0173051	249.725	1318.68	CALR	Reactome_2016	CALR	rs3111316	M7	Colon_Sigmoid
Regulation of TP53 Activity through Methylation R-HSA-6804760	1/19	0.00284739	0.0174787	554.972	3252.89	SETD9	Reactome_2016	SETD9	rs96844	M11	Colon_Sigmoid
Sulfur amino acid metabolism R-HSA-1614635	1/25	0.00374545	0.0174787	416.104	2324.86	APIP	Reactome_2016	APIP	rs2767036	M11	Colon_Sigmoid
Metabolism R-HSA-1430728	4/1908	0.0157478	0.0175288	5.42767	22.5306	PSMB7;PSMB4;PSMC3;PPP1CA	Reactome_2016	PSMC3	rs7124681	M6	Pancreas
Scavenging by Class A Receptors R-HSA-3000480	1/19	0.00568712	0.0175784	221.956	1147.41	CALR	Reactome_2016	CALR	rs3111316	M7	Colon_Sigmoid
Organelle biogenesis and maintenance R-HSA-1852241	11/326	0.000940858	0.0176816	3.28406	22.8857	CCT3;MRPL4;GFM1;MRPS9;MRPS27;TCTN3;MRPL38;CEP250;MRPS30;MRPL9;TUFM	Reactome_2016	TUFM	rs8046545	M1	Whole_Blood
Synthesis of very long-chain fatty acyl-CoAs R-HSA-75876	1/21	0.00628419	0.0178052	199.74	1012.63	HSD17B12	Reactome_2016	HSD17B12	rs1061810	M7	Colon_Sigmoid
Immune System R-HSA-168256	7/1547	0.00226907	0.0181525	4.6553	28.3433	CD74;HLA-C;HLA-DOB;HLA-DQA1;HLA-DRB1;HLA-DPA1;HLA-DQB1	Reactome_2016	HLA-C;HLA-DOB;HLA-DQA1;HLA-DRB1;HLA-DQB1	rs601945	M3	Muscle_Skeletal
Antigen Presentation: Folding, assembly and peptide loading of class I MHC R-HSA-983170	1/25	0.00747745	0.0181595	166.417	814.753	CALR	Reactome_2016	CALR	rs3111316	M7	Colon_Sigmoid
Post-translational modification: synthesis of GPI-anchored proteins R-HSA-163125	1/25	0.00747745	0.0181595	166.417	814.753	PIGU	Reactome_2016	PIGU	rs2268078	M7	Colon_Sigmoid
Myogenesis R-HSA-525793	1/29	0.00434385	0.0183712	356.589	1939.49	MAPK12	Reactome_2016	MAPK12	rs112915006	M2	Colon_Sigmoid
CDO in myogenesis R-HSA-375170	1/29	0.00434385	0.0183712	356.589	1939.49	MAPK12	Reactome_2016	MAPK12	rs112915006	M2	Colon_Sigmoid
Developmental Biology R-HSA-1266738	2/786	0.00450679	0.0183712	49.0128	264.775	CDK8;MAPK12	Reactome_2016	CDK8;MAPK12	rs112915006;rs34584161	M2	Colon_Sigmoid
NOD1/2 Signaling Pathway R-HSA-168638	1/31	0.00464296	0.0183712	332.783	1787.85	MAPK12	Reactome_2016	MAPK12	rs112915006	M2	Colon_Sigmoid
SMAD2/SMAD3:SMAD4 heterotrimer regulates transcription R-HSA-2173796	1/32	0.0047925	0.0183712	322.032	1719.88	CDK8	Reactome_2016	CDK8	rs34584161	M2	Colon_Sigmoid
RIG-I/MDA5 mediated induction of IFN-alpha/beta pathways R-HSA-168928	3/79	0.000222994	0.0183722	29.0848	244.556	UBE2D3;TANK;RELA	Reactome_2016	UBE2D3	rs1580278	M1	Pancreas
MyD88-independent TLR3/TLR4 cascade R-HSA-166166	3/97	0.000408271	0.0183722	23.4941	183.338	UBE2D3;TANK;RELA	Reactome_2016	UBE2D3	rs1580278	M1	Pancreas
Toll Like Receptor 3 (TLR3) Cascade R-HSA-168164	3/97	0.000408271	0.0183722	23.4941	183.338	UBE2D3;TANK;RELA	Reactome_2016	UBE2D3	rs1580278	M1	Pancreas
TRIF-mediated TLR3/TLR4 signaling R-HSA-937061	3/97	0.000408271	0.0183722	23.4941	183.338	UBE2D3;TANK;RELA	Reactome_2016	UBE2D3	rs1580278	M1	Pancreas
Translocation of ZAP-70 to Immunological synapse R-HSA-202430	2/21	0.00191163	0.018412	34.9456	218.752	HLA-DQA2;HLA-DQB2	Reactome_2016	HLA-DQA2;HLA-DQB2	rs601945	M19	Whole_Blood
Axon guidance R-HSA-422475	2/515	0.0127542	0.0184829	15.1891	66.2532	MARK3;PTK2	Reactome_2016	MARK3	rs62007683	M9	Pancreas
MAP2K and MAPK activation R-HSA-5674135	1/38	0.0132263	0.0184829	89.8919	388.832	MARK3	Reactome_2016	MARK3	rs62007683	M9	Pancreas
G1 Phase R-HSA-69236	1/38	0.0132263	0.0184829	89.8919	388.832	RBL2	Reactome_2016	RBL2	rs4281707	M9	Pancreas
Cyclin D associated events in G1 R-HSA-69231	1/38	0.0132263	0.0184829	89.8919	388.832	RBL2	Reactome_2016	RBL2	rs4281707	M9	Pancreas
Transcriptional activity of SMAD2/SMAD3:SMAD4 heterotrimer R-HSA-2173793	1/44	0.00658574	0.018676	232.023	1165.42	CDK8	Reactome_2016	CDK8	rs34584161	M2	Colon_Sigmoid
NOTCH1 Intracellular Domain Regulates Transcription R-HSA-2122947	1/47	0.00703371	0.018676	216.859	1074.98	CDK8	Reactome_2016	CDK8	rs34584161	M2	Colon_Sigmoid
Nucleotide-binding domain, leucine rich repeat containing receptor (NLR) signaling pathways R-HSA-168643	1/47	0.00703371	0.018676	216.859	1074.98	MAPK12	Reactome_2016	MAPK12	rs112915006	M2	Colon_Sigmoid
Mitochondrial biogenesis R-HSA-1592230	1/49	0.00733229	0.018676	207.802	1021.44	MAPK12	Reactome_2016	MAPK12	rs112915006	M2	Colon_Sigmoid
Constitutive Signaling by NOTCH1 HD+PEST Domain Mutants R-HSA-2894862	1/57	0.00852599	0.018676	178.045	848.318	CDK8	Reactome_2016	CDK8	rs34584161	M2	Colon_Sigmoid
Signaling by NOTCH1 in Cancer R-HSA-2644603	1/57	0.00852599	0.018676	178.045	848.318	CDK8	Reactome_2016	CDK8	rs34584161	M2	Colon_Sigmoid
Signaling by NOTCH1 PEST Domain Mutants in Cancer R-HSA-2644602	1/57	0.00852599	0.018676	178.045	848.318	CDK8	Reactome_2016	CDK8	rs34584161	M2	Colon_Sigmoid
Constitutive Signaling by NOTCH1 PEST Domain Mutants R-HSA-2644606	1/57	0.00852599	0.018676	178.045	848.318	CDK8	Reactome_2016	CDK8	rs34584161	M2	Colon_Sigmoid
Signaling by NOTCH1 HD+PEST Domain Mutants in Cancer R-HSA-2894858	1/57	0.00852599	0.018676	178.045	848.318	CDK8	Reactome_2016	CDK8	rs34584161	M2	Colon_Sigmoid
Intraflagellar transport R-HSA-5620924	4/41	5.58525e-05	0.018934	21.9095	214.556	DYNC2H1;KIF3A;WDR35;CLUAP1	Reactome_2016	CLUAP1	rs3751837	M2	Colon_Transverse
IL-6-type cytokine receptor ligand interactions R-HSA-6788467	1/20	0.0158863	0.0191599	70.0526	290.179	IL27	Reactome_2016	IL27	rs8046545	M3	Liver
Negative regulation of MAPK pathway R-HSA-5675221	1/40	0.0139182	0.0192036	85.2735	364.506	MARK3	Reactome_2016	MARK3	rs62007683	M9	Pancreas
Cytosolic tRNA aminoacylation R-HSA-379716	3/24	0.00702655	0.0193011	8.55749	42.4285	KARS;HARS;FARSA	Reactome_2016	FARSA	rs3111316	M1	Colon_Transverse
Hemostasis R-HSA-109582	7/552	0.00036917	0.0194048	5.93456	46.9082	GNB2;RHOG;PLCG2;ARRB2;PRKACA;GNAI2;MAPK3	Reactome_2016	MAPK3	rs11642430	M18	Whole_Blood
Signaling by Interleukins R-HSA-449147	6/392	0.000374369	0.0194048	7.07254	55.8042	CSF3R;PTK2B;ARRB2;PRKACA;MARK3;MAPK3	Reactome_2016	MARK3;MAPK3	rs11642430;rs62007683	M18	Whole_Blood
Signaling by Retinoic Acid R-HSA-5362517	1/42	0.0146098	0.0194203	81.1057	342.758	PDHX	Reactome_2016	PDHX	rs2767036	M9	Pancreas
G1 Phase R-HSA-69236	1/38	0.0113473	0.0196686	107.876	483.151	CCND2	Reactome_2016	CCND2	rs76895963	M8	Pituitary
Cyclin D associated events in G1 R-HSA-69231	1/38	0.0113473	0.0196686	107.876	483.151	CCND2	Reactome_2016	CCND2	rs76895963	M8	Pituitary
Triglyceride Biosynthesis R-HSA-75109	1/66	0.0131357	0.0197035	102.21	442.818	HSD17B12	Reactome_2016	HSD17B12	rs1061810	M19	Adipose_Visceral_Omentum
G0 and Early G1 R-HSA-1538133	1/25	0.00623494	0.019744	208.031	1056.3	RBL2	Reactome_2016	RBL2	rs4281707	M13	Thyroid
Antigen Presentation: Folding, assembly and peptide loading of class I MHC R-HSA-983170	1/25	0.0124326	0.0198921	92.4352	405.553	HLA-C	Reactome_2016	HLA-C	rs601945	M20	Adipose_Subcutaneous
N-Glycan antennae elongation R-HSA-975577	1/15	0.00822109	0.0199037	142.679	685.007	ST6GAL1	Reactome_2016	ST6GAL1	rs3887925	M10	Pancreas
Antigen processing: Ubiquitination & Proteasome degradation R-HSA-983168	4/260	0.000586123	0.0199811	11.8474	88.1678	BTBD1;UBE2B;UBE2D3;UBE2E1	Reactome_2016	UBE2D3	rs1580278	M1	Pancreas
Activated TLR4 signalling R-HSA-166054	3/112	0.000621635	0.0199811	20.2457	149.477	UBE2D3;TANK;RELA	Reactome_2016	UBE2D3	rs1580278	M1	Pancreas
VEGFA-VEGFR2 Pathway R-HSA-4420097	12/320	0.00732795	0.0199873	2.36465	11.6248	PSMB6;PSMB7;PSMB4;PSMC5;PSMB5;PSMD4;PSMC3;PSMB1;PSMC2;RAF1;MARK3;PSMA7	Reactome_2016	PSMC3;MARK3	rs62007683;rs7124681	M1	Colon_Transverse
Estrogen biosynthesis R-HSA-193144	1/5	0.00124947	0.0199916	1249.44	8352.53	HSD17B1	Reactome_2016	HSD17B1	rs34855406	M16	Adipose_Subcutaneous
Androgen biosynthesis R-HSA-193048	1/11	0.00219831	0.0202949	666.2	4077.19	HSD17B12	Reactome_2016	HSD17B12	rs1061810	M15	Pancreas
Translocation of ZAP-70 to Immunological synapse R-HSA-202430	1/21	0.00419364	0.0202949	332.933	1822.54	HLA-DQA2	Reactome_2016	HLA-DQA2	rs601945	M15	Pancreas
Synthesis of very long-chain fatty acyl-CoAs R-HSA-75876	1/21	0.00419364	0.0202949	332.933	1822.54	HSD17B12	Reactome_2016	HSD17B12	rs1061810	M15	Pancreas
Phosphorylation of CD3 and TCR zeta chains R-HSA-202427	1/24	0.00479166	0.0202949	289.464	1545.99	HLA-DQA2	Reactome_2016	HLA-DQA2	rs601945	M15	Pancreas
PD-1 signaling R-HSA-389948	1/26	0.00519019	0.0202949	266.28	1400.9	HLA-DQA2	Reactome_2016	HLA-DQA2	rs601945	M15	Pancreas
Metabolism of steroid hormones R-HSA-196071	1/30	0.00598689	0.0202949	229.506	1174.65	HSD17B12	Reactome_2016	HSD17B12	rs1061810	M15	Pancreas
Generation of second messenger molecules R-HSA-202433	1/35	0.00698209	0.0202949	195.706	971.564	HLA-DQA2	Reactome_2016	HLA-DQA2	rs601945	M15	Pancreas
Steroid hormones R-HSA-209943	1/37	0.00737996	0.0202949	184.815	907.254	HSD17B12	Reactome_2016	HSD17B12	rs1061810	M15	Pancreas
Metabolism of steroid hormones R-HSA-196071	1/30	0.00896734	0.020326	137.69	649.092	HSD17B12	Reactome_2016	HSD17B12	rs1061810	M7	Colon_Sigmoid
Fatty Acyl-CoA Biosynthesis R-HSA-75105	1/42	0.00837411	0.02047	162.236	775.91	HSD17B12	Reactome_2016	HSD17B12	rs1061810	M15	Pancreas
Synthesis of Ketone Bodies R-HSA-77111	1/7	0.00349522	0.0205784	370.074	2093.27	BDH2	Reactome_2016	BDH2	rs1580278	M9	Thyroid
Ketone body metabolism R-HSA-74182	1/8	0.00399365	0.0205784	317.19	1751.86	BDH2	Reactome_2016	BDH2	rs1580278	M9	Thyroid
Fatty acid, triacylglycerol, and ketone body metabolism R-HSA-535734	2/217	0.00497927	0.0205784	22.9942	121.926	BDH2;HSD17B12	Reactome_2016	BDH2;HSD17B12	rs1061810;rs1580278	M9	Thyroid
Androgen biosynthesis R-HSA-193048	1/11	0.00548757	0.0205784	222	1155.57	HSD17B12	Reactome_2016	HSD17B12	rs1061810	M9	Thyroid
Processing of Intronless Pre-mRNAs R-HSA-77595	1/15	0.0029968	0.0209071	475.762	2764.28	CPSF1	Reactome_2016	CPSF1	rs4977213	M21	Adipose_Visceral_Omentum
Post-Elongation Processing of Intronless pre-mRNA R-HSA-112297	1/24	0.00479166	0.0209071	289.464	1545.99	CPSF1	Reactome_2016	CPSF1	rs4977213	M21	Adipose_Visceral_Omentum
Processing of Capped Intronless Pre-mRNA R-HSA-75067	1/24	0.00479166	0.0209071	289.464	1545.99	CPSF1	Reactome_2016	CPSF1	rs4977213	M21	Adipose_Visceral_Omentum
Transport of Mature mRNA Derived from an Intronless Transcript R-HSA-159231	1/37	0.00737996	0.0209071	184.815	907.254	CPSF1	Reactome_2016	CPSF1	rs4977213	M21	Adipose_Visceral_Omentum
Transport of Mature mRNAs Derived from Intronless Transcripts R-HSA-159234	1/38	0.00757885	0.0209071	179.811	877.907	CPSF1	Reactome_2016	CPSF1	rs4977213	M21	Adipose_Visceral_Omentum
mRNA 3'-end processing R-HSA-72187	1/51	0.0101617	0.0209071	132.973	610.232	CPSF1	Reactome_2016	CPSF1	rs4977213	M21	Adipose_Visceral_Omentum
Post-Elongation Processing of Intron-Containing pre-mRNA R-HSA-112296	1/51	0.0101617	0.0209071	132.973	610.232	CPSF1	Reactome_2016	CPSF1	rs4977213	M21	Adipose_Visceral_Omentum
Ion transport by P-type ATPases R-HSA-936837	1/55	0.0109554	0.0209071	123.099	555.658	ATP13A1	Reactome_2016	ATP13A1	rs8107974	M21	Adipose_Visceral_Omentum
tRNA processing in the nucleus R-HSA-6784531	1/57	0.0113521	0.0209071	118.69	531.538	CPSF1	Reactome_2016	CPSF1	rs4977213	M21	Adipose_Visceral_Omentum
Cleavage of Growing Transcript in the Termination Region R-HSA-109688	1/60	0.0119469	0.0209071	112.638	498.682	CPSF1	Reactome_2016	CPSF1	rs4977213	M21	Adipose_Visceral_Omentum
RNA Polymerase II Transcription Termination R-HSA-73856	1/60	0.0119469	0.0209071	112.638	498.682	CPSF1	Reactome_2016	CPSF1	rs4977213	M21	Adipose_Visceral_Omentum
Post-Elongation Processing of the Transcript R-HSA-76044	1/60	0.0119469	0.0209071	112.638	498.682	CPSF1	Reactome_2016	CPSF1	rs4977213	M21	Adipose_Visceral_Omentum
Gene Expression R-HSA-74160	9/1631	0.000258399	0.020917	5.35888	44.2697	TRMT112;SNRPD2;PSMD4;PSMC3;RPP30;NABP2;POLR2I;SNUPN;LSM2	Reactome_2016	SNRPD2;SNUPN	rs13737;rs2238689	M1	Stomach
mRNA Splicing - Major Pathway R-HSA-72163	3/134	0.000852217	0.020917	18.175	128.455	SNRPD2;POLR2I;LSM2	Reactome_2016	SNRPD2	rs2238689	M1	Stomach
mRNA Splicing R-HSA-72172	3/144	0.00104941	0.020917	16.8774	115.771	SNRPD2;POLR2I;LSM2	Reactome_2016	SNRPD2	rs2238689	M1	Stomach
Metabolism of non-coding RNA R-HSA-194441	2/50	0.00222109	0.020917	31.9295	195.081	SNRPD2;SNUPN	Reactome_2016	SNRPD2;SNUPN	rs13737;rs2238689	M1	Stomach
snRNP Assembly R-HSA-191859	2/50	0.00222109	0.020917	31.9295	195.081	SNRPD2;SNUPN	Reactome_2016	SNRPD2;SNUPN	rs13737;rs2238689	M1	Stomach
Processing of Capped Intron-Containing Pre-mRNA R-HSA-72203	3/193	0.00242645	0.020917	12.4939	75.2298	SNRPD2;POLR2I;LSM2	Reactome_2016	SNRPD2	rs2238689	M1	Stomach
Post-translational protein modification R-HSA-597592	3/521	0.0013131	0.0210386	18.7963	124.721	GMPPB;CALR;SAE1	Reactome_2016	GMPPB;CALR;SAE1	rs3111316;rs3810291;rs4688760	M8	Adipose_Subcutaneous
Synthesis of GDP-mannose R-HSA-446205	1/5	0.00224816	0.0210386	624.594	3808.55	GMPPB	Reactome_2016	GMPPB	rs4688760	M8	Adipose_Subcutaneous
SUMO is conjugated to E1 (UBA2:SAE1) R-HSA-3065676	1/5	0.00224816	0.0210386	624.594	3808.55	SAE1	Reactome_2016	SAE1	rs3810291	M8	Adipose_Subcutaneous
Scavenging by Class F Receptors R-HSA-3000484	1/6	0.00269726	0.0210386	499.65	2955.69	CALR	Reactome_2016	CALR	rs3111316	M8	Adipose_Subcutaneous
SUMO is transferred from E1 to E2 (UBE2I, UBC9) R-HSA-3065678	1/6	0.00269726	0.0210386	499.65	2955.69	SAE1	Reactome_2016	SAE1	rs3810291	M8	Adipose_Subcutaneous
Antigen Presentation: Folding, assembly and peptide loading of class I MHC R-HSA-983170	2/25	0.000516518	0.021074	69.3913	525.181	PDIA3;CALR	Reactome_2016	CALR	rs3111316	M2	Thyroid
Metabolism of lipids and lipoproteins R-HSA-556833	2/659	0.0148885	0.0211201	14.7161	61.9132	DMGDH;BHMT	Reactome_2016	DMGDH;BHMT	rs1316776	M16	Thyroid
Chondroitin sulfate/dermatan sulfate metabolism R-HSA-1793185	1/50	0.0149083	0.0211201	81.4082	342.39	HYAL1	Reactome_2016	HYAL1	rs4688760	M16	Thyroid
Processing and activation of SUMO R-HSA-3215018	1/9	0.00404347	0.0212424	312.234	1720.62	SAE1	Reactome_2016	SAE1	rs3810291	M8	Adipose_Subcutaneous
ATF6-alpha activates chaperone genes R-HSA-381183	1/10	0.00449184	0.0212424	277.528	1500.17	CALR	Reactome_2016	CALR	rs3111316	M8	Adipose_Subcutaneous
ATF6-alpha activates chaperones R-HSA-381033	1/12	0.00538806	0.0212424	227.045	1185.99	CALR	Reactome_2016	CALR	rs3111316	M8	Adipose_Subcutaneous
Hyaluronan uptake and degradation R-HSA-2160916	1/12	0.00538806	0.0212424	227.045	1185.99	HYAL3	Reactome_2016	HYAL3	rs4688760	M8	Adipose_Subcutaneous
Asparagine N-linked glycosylation R-HSA-446203	2/259	0.00566373	0.0212424	21.9389	113.504	GMPPB;CALR	Reactome_2016	GMPPB;CALR	rs3111316;rs4688760	M8	Adipose_Subcutaneous
CS/DS degradation R-HSA-2024101	1/14	0.00628356	0.0212424	192.096	973.893	HYAL3	Reactome_2016	HYAL3	rs4688760	M8	Adipose_Subcutaneous
Calnexin/calreticulin cycle R-HSA-901042	1/15	0.00673105	0.0212424	178.366	892.013	CALR	Reactome_2016	CALR	rs3111316	M8	Adipose_Subcutaneous
N-glycan trimming in the ER and Calnexin/Calreticulin cycle R-HSA-532668	1/17	0.00762547	0.0212424	156.055	760.963	CALR	Reactome_2016	CALR	rs3111316	M8	Adipose_Subcutaneous
Hyaluronan metabolism R-HSA-2142845	1/17	0.00762547	0.0212424	156.055	760.963	HYAL3	Reactome_2016	HYAL3	rs4688760	M8	Adipose_Subcutaneous
mRNA 3'-end processing R-HSA-72187	6/51	0.00142381	0.0212891	5.40806	35.4467	DDX39A;DDX39B;CPSF1;U2AF2;RNPS1;SRSF7	Reactome_2016	DDX39B;CPSF1	rs4977213;rs601945	M2	Whole_Blood
Post-Elongation Processing of Intron-Containing pre-mRNA R-HSA-112296	6/51	0.00142381	0.0212891	5.40806	35.4467	DDX39A;DDX39B;CPSF1;U2AF2;RNPS1;SRSF7	Reactome_2016	DDX39B;CPSF1	rs4977213;rs601945	M2	Whole_Blood
Androgen biosynthesis R-HSA-193048	1/11	0.0169225	0.0213707	66.53	271.383	HSD17B12	Reactome_2016	HSD17B12	rs1061810	M5	Liver
HDR through Homologous Recombination (HRR) R-HSA-5685942	2/64	0.0028839	0.0214232	27.9285	163.343	XRCC3;POLE	Reactome_2016	XRCC3;POLE	rs12811407;rs62007683	M3	Muscle_Skeletal
Cytokine Signaling in Immune system R-HSA-1280215	2/620	0.0132468	0.021526	15.6764	67.7847	HLA-DQA1;HLA-DRB1	Reactome_2016	HLA-DQA1	rs601945	M8	Pituitary
TP53 Regulates Transcription of Cell Cycle Genes R-HSA-6791312	1/48	0.0166819	0.0216467	70.7305	289.531	RBL2	Reactome_2016	RBL2	rs4281707	M9	Pancreas
Pyruvate metabolism and Citric Acid (TCA) cycle R-HSA-71406	1/48	0.0166819	0.0216467	70.7305	289.531	PDHX	Reactome_2016	PDHX	rs2767036	M9	Pancreas
Scavenging by Class A Receptors R-HSA-3000480	1/19	0.00663199	0.0217047	184.954	927.7	CALR	Reactome_2016	CALR	rs3111316	M11	Pancreas
Defective B3GALTL causes Peters-plus syndrome (PpS) R-HSA-5083635	1/37	0.0128802	0.0217289	92.3935	402.103	ADAMTSL1	Reactome_2016	ADAMTSL1	rs7022807	M13	Colon_Sigmoid
O-glycosylation of TSR domain-containing proteins R-HSA-5173214	1/38	0.0132263	0.0217289	89.8919	388.832	ADAMTSL1	Reactome_2016	ADAMTSL1	rs7022807	M13	Colon_Sigmoid
Signaling by NOTCH1 R-HSA-1980143	1/72	0.0107616	0.021821	140.324	635.916	CDK8	Reactome_2016	CDK8	rs34584161	M2	Colon_Sigmoid
Signaling by TGF-beta Receptor Complex R-HSA-170834	1/73	0.0109105	0.021821	138.368	625.151	CDK8	Reactome_2016	CDK8	rs34584161	M2	Colon_Sigmoid
Glyoxylate metabolism and glycine degradation R-HSA-389661	2/25	0.00119382	0.0218868	44.4504	299.178	PDHX;DLAT	Reactome_2016	PDHX	rs2767036	M10	Whole_Blood
Scavenging by Class A Receptors R-HSA-3000480	1/19	0.00851919	0.0221499	138.701	660.972	CALR	Reactome_2016	CALR	rs3111316	M8	Adipose_Subcutaneous
Transcriptional regulation of white adipocyte differentiation R-HSA-381340	1/79	0.0118037	0.0222665	127.686	566.841	CDK8	Reactome_2016	CDK8	rs34584161	M2	Colon_Sigmoid
Peptide hormone metabolism R-HSA-2980736	1/81	0.0121013	0.0222665	124.481	549.515	INHBB	Reactome_2016	INHBB	rs11688682	M2	Colon_Sigmoid
Toll Like Receptor 4 (TLR4) Cascade R-HSA-166016	3/122	0.000797156	0.02242	18.535	132.237	UBE2D3;TANK;RELA	Reactome_2016	UBE2D3	rs1580278	M1	Pancreas
Elevation of cytosolic Ca2+ levels R-HSA-139853	1/15	0.00747633	0.022429	158.54	776.212	P2RX4	Reactome_2016	P2RX4	rs28638142	M9	Thyroid
G1 Phase R-HSA-69236	1/38	0.00946481	0.0224789	134.851	628.431	RBL2	Reactome_2016	RBL2	rs4281707	M13	Thyroid
Cyclin D associated events in G1 R-HSA-69231	1/38	0.00946481	0.0224789	134.851	628.431	RBL2	Reactome_2016	RBL2	rs4281707	M13	Thyroid
L13a-mediated translational silencing of Ceruloplasmin expression R-HSA-156827	6/106	0.00840275	0.0227046	3.61274	17.266	EIF3M;EIF3I;EIF3J;EIF3G;EIF3C;EIF2S1	Reactome_2016	EIF3M;EIF3C	rs145678014;rs8046545	M1	Colon_Transverse
3' -UTR-mediated translational regulation R-HSA-157279	6/106	0.00840275	0.0227046	3.61274	17.266	EIF3M;EIF3I;EIF3J;EIF3G;EIF3C;EIF2S1	Reactome_2016	EIF3M;EIF3C	rs145678014;rs8046545	M1	Colon_Transverse
Pre-NOTCH Transcription and Translation R-HSA-1912408	1/41	0.00817534	0.0228385	166.3	799.343	NOTCH4	Reactome_2016	NOTCH4	rs601945	M21	Adipose_Subcutaneous
EPHB-mediated forward signaling R-HSA-3928662	1/42	0.00837411	0.0228385	162.236	775.91	EFNB3	Reactome_2016	EFNB3	rs62059712	M21	Adipose_Subcutaneous
Sulfur amino acid metabolism R-HSA-1614635	2/25	0.000373447	0.022967	82.6253	652.139	BHMT;APIP	Reactome_2016	BHMT;APIP	rs1316776;rs2767036	M11	Adipose_Visceral_Omentum
Pyruvate metabolism R-HSA-70268	2/27	0.00139316	0.0229871	40.8903	268.902	PDHX;DLAT	Reactome_2016	PDHX	rs2767036	M10	Whole_Blood
Cytokine Signaling in Immune system R-HSA-1280215	2/620	0.0181674	0.0230262	12.5405	50.2637	MARK3;PTK2	Reactome_2016	MARK3	rs62007683	M9	Pancreas
Immune System R-HSA-168256	15/1547	8.45732e-05	0.0231731	3.67747	34.4869	NUP133;TNFSF12;CARD9;UBE2Z;RNF4;RASGRP2;RNF114;TXLNA;KIF3B;AKT2;TRIM35;ASB6;TRIM14;HLA-DOB;SH2B1	Reactome_2016	TNFSF12;CARD9;UBE2Z;HLA-DOB;SH2B1	rs1641523;rs28505901;rs35895680;rs601945;rs78403475;rs8046545	M7	Whole_Blood
Cell Cycle R-HSA-1640170	5/566	0.000149182	0.023347	12.3631	108.923	PSMC5;NUP133;KAT5;RPA1;POT1	Reactome_2016	NUP133	rs348330	M5	Stomach
Complex I biogenesis R-HSA-6799198	4/49	0.0086933	0.0233642	5.33442	25.3129	NDUFA9;NDUFB8;NDUFA11;NDUFAF6	Reactome_2016	NDUFAF6	rs10097617	M1	Colon_Transverse
GTP hydrolysis and joining of the 60S ribosomal subunit R-HSA-72706	6/107	0.00878156	0.0233642	3.57679	16.9364	EIF3M;EIF3I;EIF3J;EIF3G;EIF3C;EIF2S1	Reactome_2016	EIF3M;EIF3C	rs145678014;rs8046545	M1	Colon_Transverse
Signaling by VEGF R-HSA-194138	12/328	0.00882333	0.0233642	2.30384	10.898	PSMB6;PSMB7;PSMB4;PSMC5;PSMB5;PSMD4;PSMC3;PSMB1;PSMC2;RAF1;MARK3;PSMA7	Reactome_2016	PSMC3;MARK3	rs62007683;rs7124681	M1	Colon_Transverse
Phosphorylation of CD3 and TCR zeta chains R-HSA-202427	2/24	0.00249745	0.0234376	30.1758	180.828	HLA-DQA2;HLA-DQB2	Reactome_2016	HLA-DQA2;HLA-DQB2	rs601945	M19	Whole_Blood
Steroid hormones R-HSA-209943	1/37	0.0110501	0.0234814	110.878	499.54	HSD17B12	Reactome_2016	HSD17B12	rs1061810	M7	Colon_Sigmoid
Tandem pore domain potassium channels R-HSA-1296346	1/12	0.0166757	0.0236794	67.2088	275.14	KCNK7	Reactome_2016	KCNK7	rs1783541	M3	Adipose_Visceral_Omentum
Transport of Mature Transcript to Cytoplasm R-HSA-72202	1/74	0.014719	0.0237769	90.9726	383.778	CPSF1	Reactome_2016	CPSF1	rs4977213	M21	Adipose_Visceral_Omentum
EPH-ephrin mediated repulsion of cells R-HSA-3928665	1/48	0.00956611	0.0239153	141.482	657.826	EFNB3	Reactome_2016	EFNB3	rs62059712	M21	Adipose_Subcutaneous
Choline catabolism R-HSA-6798163	1/6	0.00299658	0.0239726	444.111	2580.41	BHMT	Reactome_2016	BHMT	rs1316776	M1	Adipose_Subcutaneous
Recruitment of NuMA to mitotic centrosomes R-HSA-380320	1/11	0.00274721	0.0239732	499.625	2946.37	TUBG2	Reactome_2016	TUBG2	rs34855406	M5	Colon_Sigmoid
Tandem pore domain potassium channels R-HSA-1296346	1/12	0.00299665	0.0239732	454.182	2638.91	KCNK7	Reactome_2016	KCNK7	rs1783541	M5	Colon_Sigmoid
Class I MHC mediated antigen processing & presentation R-HSA-983169	4/305	0.000705533	0.0239881	11.3662	82.4793	PDIA3;RNF123;PSMC3;CALR	Reactome_2016	RNF123;PSMC3;CALR	rs3111316;rs4688760;rs7124681	M2	Thyroid
Metabolism of proteins R-HSA-392499	3/1074	0.010162	0.0242581	8.83287	40.5349	GMPPB;CALR;SAE1	Reactome_2016	GMPPB;CALR;SAE1	rs3111316;rs3810291;rs4688760	M8	Adipose_Subcutaneous
Cytosolic tRNA aminoacylation R-HSA-379716	1/24	0.0107503	0.0242581	108.522	491.909	FARSA	Reactome_2016	FARSA	rs3111316	M8	Adipose_Subcutaneous
Antigen Presentation: Folding, assembly and peptide loading of class I MHC R-HSA-983170	1/25	0.011196	0.0242581	103.995	467.165	CALR	Reactome_2016	CALR	rs3111316	M8	Adipose_Subcutaneous
Metabolism of non-coding RNA R-HSA-194441	4/50	0.00932867	0.0244094	5.21819	24.3933	NUP188;NUP133;POM121C;SNUPN	Reactome_2016	SNUPN	rs13737	M1	Colon_Transverse
snRNP Assembly R-HSA-191859	4/50	0.00932867	0.0244094	5.21819	24.3933	NUP188;NUP133;POM121C;SNUPN	Reactome_2016	SNUPN	rs13737	M1	Colon_Transverse
DNA Repair R-HSA-73894	16/285	0.00173087	0.0245155	2.4355	15.4876	MUS81;MDC1;INO80E;PARP1;LIG1;UBA7;ACTR5;LIG3;BAZ1B;GTF2H4;UNG;PPP5C;TDP1;ABL1;APBB1;MUTYH	Reactome_2016	INO80E;UBA7	rs11642430;rs4688760	M2	Whole_Blood
Chondroitin sulfate/dermatan sulfate metabolism R-HSA-1793185	1/50	0.0099632	0.024908	135.694	625.394	HYAL3	Reactome_2016	HYAL3	rs4688760	M5	Pituitary
Regulation of Complement cascade R-HSA-977606	1/26	0.012927	0.0249922	88.7333	385.851	C4B	Reactome_2016	C4B	rs601945	M11	Stomach
Fatty Acyl-CoA Biosynthesis R-HSA-75105	1/42	0.0125355	0.025071	97.3317	426.234	HSD17B12	Reactome_2016	HSD17B12	rs1061810	M7	Colon_Sigmoid
tRNA Aminoacylation R-HSA-379724	1/42	0.0228645	0.0251509	48.6537	183.822	FARSA	Reactome_2016	FARSA	rs3111316	M6	Pancreas
TP53 Regulates Transcription of Cell Cycle Genes R-HSA-6791312	1/48	0.0119436	0.0252143	106.106	469.792	RBL2	Reactome_2016	RBL2	rs4281707	M13	Thyroid
Phase 4 - resting membrane potential R-HSA-5576886	1/19	0.00474139	0.0252874	277.458	1484.8	KCNK7	Reactome_2016	KCNK7	rs1783541	M5	Colon_Sigmoid
Interleukin-6 family signaling R-HSA-6783589	1/27	0.0213905	0.0254892	51.1744	196.756	IL27	Reactome_2016	IL27	rs8046545	M3	Liver
CREB phosphorylation through the activation of Ras R-HSA-442742	1/27	0.0213905	0.0254892	51.1744	196.756	CAMK2B	Reactome_2016	CAMK2B	rs116913033	M3	Liver
Complex I biogenesis R-HSA-6799198	1/49	0.00733229	0.025663	207.802	1021.44	NDUFAF6	Reactome_2016	NDUFAF6	rs10097617	M11	Colon_Sigmoid
Gene Expression R-HSA-74160	4/1631	0.0012614	0.0257686	15.051	100.474	NOTCH2;YWHAE;HNRNPK;CNOT8	Reactome_2016	NOTCH2	rs1493694	M5	Pancreas
Generic Transcription Pathway R-HSA-212436	3/812	0.00206414	0.0257686	17.7849	109.965	NOTCH2;YWHAE;CNOT8	Reactome_2016	NOTCH2	rs1493694	M5	Pancreas
Pre-NOTCH Processing in the Endoplasmic Reticulum R-HSA-1912399	1/6	0.00209839	0.0257686	666.267	4108.59	NOTCH2	Reactome_2016	NOTCH2	rs1493694	M5	Pancreas
A third proteolytic cleavage releases NICD R-HSA-157212	1/9	0.00314617	0.0257686	416.354	2398.85	NOTCH2	Reactome_2016	NOTCH2	rs1493694	M5	Pancreas
NOTCH2 intracellular domain regulates transcription R-HSA-2197563	1/12	0.00419302	0.0257686	302.758	1657.4	NOTCH2	Reactome_2016	NOTCH2	rs1493694	M5	Pancreas
NICD traffics to nucleus R-HSA-157052	1/13	0.00454175	0.0257686	277.514	1497.03	NOTCH2	Reactome_2016	NOTCH2	rs1493694	M5	Pancreas
Notch-HLH transcription pathway R-HSA-350054	1/13	0.00454175	0.0257686	277.514	1497.03	NOTCH2	Reactome_2016	NOTCH2	rs1493694	M5	Pancreas
Receptor-ligand binding initiates the second proteolytic cleavage of Notch receptor R-HSA-156988	1/14	0.00489039	0.0257686	256.154	1362.86	NOTCH2	Reactome_2016	NOTCH2	rs1493694	M5	Pancreas
Translocation of ZAP-70 to Immunological synapse R-HSA-202430	1/21	0.00419364	0.0259509	332.933	1822.54	HLA-DQB1	Reactome_2016	HLA-DQB1	rs601945	M8	Adipose_Visceral_Omentum
Phosphorylation of CD3 and TCR zeta chains R-HSA-202427	1/24	0.00479166	0.0259509	289.464	1545.99	HLA-DQB1	Reactome_2016	HLA-DQB1	rs601945	M8	Adipose_Visceral_Omentum
PD-1 signaling R-HSA-389948	1/26	0.00519019	0.0259509	266.28	1400.9	HLA-DQB1	Reactome_2016	HLA-DQB1	rs601945	M8	Adipose_Visceral_Omentum
Processing of Intronless Pre-mRNAs R-HSA-77595	1/15	0.0037447	0.0260953	356.804	1993.61	CPSF1	Reactome_2016	CPSF1	rs4977213	M17	Adipose_Subcutaneous
Post-Elongation Processing of Intronless pre-mRNA R-HSA-112297	1/24	0.00598614	0.0260953	217.087	1111.12	CPSF1	Reactome_2016	CPSF1	rs4977213	M17	Adipose_Subcutaneous
Processing of Capped Intronless Pre-mRNA R-HSA-75067	1/24	0.00598614	0.0260953	217.087	1111.12	CPSF1	Reactome_2016	CPSF1	rs4977213	M17	Adipose_Subcutaneous
Transport of Mature mRNA Derived from an Intronless Transcript R-HSA-159231	1/37	0.00921666	0.0260953	138.604	649.602	CPSF1	Reactome_2016	CPSF1	rs4977213	M17	Adipose_Subcutaneous
Transport of Mature mRNAs Derived from Intronless Transcripts R-HSA-159234	1/38	0.00946481	0.0260953	134.851	628.431	CPSF1	Reactome_2016	CPSF1	rs4977213	M17	Adipose_Subcutaneous
mRNA 3'-end processing R-HSA-72187	1/51	0.0126863	0.0260953	99.725	435.522	CPSF1	Reactome_2016	CPSF1	rs4977213	M17	Adipose_Subcutaneous
Post-Elongation Processing of Intron-Containing pre-mRNA R-HSA-112296	1/51	0.0126863	0.0260953	99.725	435.522	CPSF1	Reactome_2016	CPSF1	rs4977213	M17	Adipose_Subcutaneous
Ion transport by P-type ATPases R-HSA-936837	1/55	0.0136758	0.0260953	92.3194	396.247	ATP13A1	Reactome_2016	ATP13A1	rs8107974	M17	Adipose_Subcutaneous
tRNA processing in the nucleus R-HSA-6784531	1/57	0.0141703	0.0260953	89.0134	378.895	CPSF1	Reactome_2016	CPSF1	rs4977213	M17	Adipose_Subcutaneous
Cleavage of Growing Transcript in the Termination Region R-HSA-109688	1/60	0.0149116	0.0260953	84.4746	355.267	CPSF1	Reactome_2016	CPSF1	rs4977213	M17	Adipose_Subcutaneous
RNA Polymerase II Transcription Termination R-HSA-73856	1/60	0.0149116	0.0260953	84.4746	355.267	CPSF1	Reactome_2016	CPSF1	rs4977213	M17	Adipose_Subcutaneous
Post-Elongation Processing of the Transcript R-HSA-76044	1/60	0.0149116	0.0260953	84.4746	355.267	CPSF1	Reactome_2016	CPSF1	rs4977213	M17	Adipose_Subcutaneous
Synthesis of very long-chain fatty acyl-CoAs R-HSA-75876	1/21	0.0104528	0.0261319	110.944	506.005	HSD17B12	Reactome_2016	HSD17B12	rs1061810	M9	Thyroid
Antigen Presentation: Folding, assembly and peptide loading of class I MHC R-HSA-983170	1/25	0.00871846	0.0261554	138.674	657.634	CALR	Reactome_2016	CALR	rs3111316	M11	Pancreas
Generation of second messenger molecules R-HSA-202433	1/35	0.00698209	0.0261828	195.706	971.564	HLA-DQB1	Reactome_2016	HLA-DQB1	rs601945	M8	Adipose_Visceral_Omentum
Pre-NOTCH Expression and Processing R-HSA-1912422	1/57	0.0113521	0.0261971	118.69	531.538	NOTCH4	Reactome_2016	NOTCH4	rs601945	M21	Adipose_Subcutaneous
Pink/Parkin Mediated Mitophagy R-HSA-5205685	1/22	0.00658262	0.0263305	190.219	955.532	MAP1LC3A	Reactome_2016	MAP1LC3A	rs2268078	M15	Adipose_Visceral_Omentum
Mitophagy R-HSA-5205647	1/22	0.00658262	0.0263305	190.219	955.532	MAP1LC3A	Reactome_2016	MAP1LC3A	rs2268078	M15	Adipose_Visceral_Omentum
Pre-NOTCH Processing in Golgi R-HSA-1912420	1/18	0.00628388	0.026419	195.843	992.879	NOTCH2	Reactome_2016	NOTCH2	rs1493694	M5	Pancreas
NOTCH2 Activation and Transmission of Signal to the Nucleus R-HSA-2979096	1/21	0.0073279	0.026419	166.442	818.238	NOTCH2	Reactome_2016	NOTCH2	rs1493694	M5	Pancreas
Diseases associated with O-glycosylation of proteins R-HSA-3906995	1/62	0.0123433	0.0264499	108.934	478.728	NOTCH4	Reactome_2016	NOTCH4	rs601945	M21	Adipose_Subcutaneous
Class I MHC mediated antigen processing & presentation R-HSA-983169	4/305	0.00106285	0.0265712	10.0532	68.832	BTBD1;UBE2B;UBE2D3;UBE2E1	Reactome_2016	UBE2D3	rs1580278	M1	Pancreas
Integrin cell surface interactions R-HSA-216083	1/67	0.0133337	0.0266674	100.657	434.581	ICAM2	Reactome_2016	ICAM2	rs60276348	M21	Adipose_Subcutaneous
Toll-Like Receptors Cascades R-HSA-168898	3/140	0.00118672	0.0267013	16.0852	108.359	UBE2D3;TANK;RELA	Reactome_2016	UBE2D3	rs1580278	M1	Pancreas
PD-1 signaling R-HSA-389948	2/26	0.00292915	0.0268017	27.6583	161.332	HLA-DQA2;HLA-DQB2	Reactome_2016	HLA-DQA2;HLA-DQB2	rs601945	M19	Whole_Blood
Common Pathway of Fibrin Clot Formation R-HSA-140875	1/22	0.0120365	0.0276841	95.0857	420.261	PROCR	Reactome_2016	PROCR	rs2268078	M10	Pancreas
Cytokine Signaling in Immune system R-HSA-1280215	2/620	0.0181674	0.0278567	12.5405	50.2637	HLA-DQA2;HLA-DRB1	Reactome_2016	HLA-DQA2;HLA-DRB1	rs601945	M13	Colon_Sigmoid
Mitochondrial tRNA aminoacylation R-HSA-379726	1/21	0.00523944	0.0278851	249.688	1311.24	VARS2	Reactome_2016	VARS2	rs601945	M16	Adipose_Subcutaneous
The canonical retinoid cycle in rods (twilight vision) R-HSA-2453902	1/23	0.00573729	0.0278851	226.966	1171.32	HSD17B1	Reactome_2016	HSD17B1	rs34855406	M16	Adipose_Subcutaneous
Metabolism of steroid hormones R-HSA-196071	1/30	0.00747819	0.0278851	172.121	842.662	HSD17B1	Reactome_2016	HSD17B1	rs34855406	M16	Adipose_Subcutaneous
Steroid hormones R-HSA-209943	1/37	0.00921666	0.0278851	138.604	649.602	HSD17B1	Reactome_2016	HSD17B1	rs34855406	M16	Adipose_Subcutaneous
tRNA Aminoacylation R-HSA-379724	1/42	0.0104569	0.0278851	121.671	554.878	VARS2	Reactome_2016	VARS2	rs601945	M16	Adipose_Subcutaneous
Platelet calcium homeostasis R-HSA-418360	1/27	0.0134212	0.0279419	85.3162	367.792	P2RX4	Reactome_2016	P2RX4	rs28638142	M9	Thyroid
Metabolism of steroid hormones R-HSA-196071	1/30	0.0149024	0.0279419	76.4789	321.688	HSD17B12	Reactome_2016	HSD17B12	rs1061810	M9	Thyroid
ATF6-alpha activates chaperone genes R-HSA-381183	2/10	0.0112558	0.0280127	14.94	67.0337	CALR;ATF6	Reactome_2016	CALR	rs3111316	M1	Colon_Transverse
Gene Expression R-HSA-74160	7/1631	0.000496128	0.0281574	6.59375	50.1697	METTL14;PSMC5;NUP133;KAT5;PARN;RPA1;TTF1	Reactome_2016	NUP133	rs348330	M5	Stomach
Metabolism R-HSA-1430728	3/1908	0.0226124	0.0283305	7.12126	26.9843	PDHX;APIP;CKB	Reactome_2016	PDHX;APIP;CKB	rs2767036;rs62007683	M9	Pancreas
Cyclin D associated events in G1 R-HSA-69231	1/38	0.0113473	0.0283682	107.876	483.151	CCND2	Reactome_2016	CCND2	rs76895963	M8	Thyroid
G1 Phase R-HSA-69236	1/38	0.0113473	0.0283682	107.876	483.151	CCND2	Reactome_2016	CCND2	rs76895963	M8	Thyroid
Interferon Signaling R-HSA-913531	4/196	0.00320297	0.0285923	7.09267	40.738	PIN1;RPS27A;HLA-DQA2;HLA-DQB2	Reactome_2016	HLA-DQA2;HLA-DQB2	rs601945	M19	Whole_Blood
Triglyceride Biosynthesis R-HSA-75109	1/66	0.0131357	0.0286467	102.21	442.818	HSD17B12	Reactome_2016	HSD17B12	rs1061810	M15	Pancreas
Costimulation by the CD28 family R-HSA-388841	1/72	0.0143234	0.0286467	93.5446	397.178	HLA-DQA2	Reactome_2016	HLA-DQA2	rs601945	M15	Pancreas
Trafficking of AMPA receptors R-HSA-399719	1/31	0.0245227	0.0288758	44.3422	164.428	CAMK2B	Reactome_2016	CAMK2B	rs116913033	M3	Liver
Glutamate Binding, Activation of AMPA Receptors and Synaptic Plasticity R-HSA-399721	1/31	0.0245227	0.0288758	44.3422	164.428	CAMK2B	Reactome_2016	CAMK2B	rs116913033	M3	Liver
Diseases of signal transduction R-HSA-5663202	9/288	6.49435e-05	0.0291596	5.64516	54.4306	SMAD2;SMAD4;ZMYM2;TNKS2;TNKS;FRS2;RICTOR;PPP2R5C;MIB1	Reactome_2016	TNKS2	rs7078559	M15	Colon_Transverse
RHO GTPases Activate Formins R-HSA-5663220	6/114	0.0117826	0.0292138	3.34376	14.8501	CENPU;NUP133;CENPK;SKA1;NDC80;ZWINT	Reactome_2016	CENPU	rs58730668	M1	Colon_Transverse
PPARA activates gene expression R-HSA-1989781	1/113	0.0168551	0.0294741	88.7723	362.466	CDK8	Reactome_2016	CDK8	rs34584161	M2	Colon_Sigmoid
Regulation of lipid metabolism by Peroxisome proliferator-activated receptor alpha (PPARalpha) R-HSA-400206	1/116	0.0173	0.0294741	86.4435	350.705	CDK8	Reactome_2016	CDK8	rs34584161	M2	Colon_Sigmoid
Transport of Mature Transcript to Cytoplasm R-HSA-72202	1/74	0.0183653	0.029667	68.226	272.719	CPSF1	Reactome_2016	CPSF1	rs4977213	M17	Adipose_Subcutaneous
N-glycan antennae elongation in the medial/trans-Golgi R-HSA-975576	1/26	0.0142108	0.0297135	79.856	339.688	ST6GAL1	Reactome_2016	ST6GAL1	rs3887925	M10	Pancreas
Termination of O-glycan biosynthesis R-HSA-977068	1/26	0.0142108	0.0297135	79.856	339.688	ST6GAL1	Reactome_2016	ST6GAL1	rs3887925	M10	Pancreas
Developmental Biology R-HSA-1266738	3/786	0.00110623	0.029802	24.5351	167.006	SPTBN5;LAMA1;VEGFA	Reactome_2016	SPTBN5;LAMA1;VEGFA	rs11070332;rs6458354;rs7240767	M7	Thyroid
Signaling by MST1 R-HSA-8852405	1/5	0.00149922	0.029802	999.5	6499.56	MST1R	Reactome_2016	MST1R	rs4688760	M7	Thyroid
VEGFR2 mediated cell proliferation R-HSA-5218921	2/248	0.00222285	0.029802	40.1382	245.203	SPTBN5;VEGFA	Reactome_2016	SPTBN5;VEGFA	rs11070332;rs6458354	M7	Thyroid
VEGF ligand-receptor interactions R-HSA-194313	1/8	0.00239786	0.029802	571.057	3445.29	VEGFA	Reactome_2016	VEGFA	rs6458354	M7	Thyroid
VEGF binds to VEGFR leading to receptor dimerization R-HSA-195399	1/8	0.00239786	0.029802	571.057	3445.29	VEGFA	Reactome_2016	VEGFA	rs6458354	M7	Thyroid
Metabolism of steroid hormones R-HSA-196071	1/30	0.0149024	0.0298047	76.4789	321.688	HSD17B1	Reactome_2016	HSD17B1	rs34855406	M18	Thyroid
Signaling by NOTCH R-HSA-157118	1/122	0.0181894	0.0298825	82.1322	329.097	CDK8	Reactome_2016	CDK8	rs34584161	M2	Colon_Sigmoid
Molecules associated with elastic fibres R-HSA-2129379	1/30	0.00747819	0.0299128	172.121	842.662	LTBP3	Reactome_2016	LTBP3	rs1783541	M5	Colon_Sigmoid
Cell Cycle, Mitotic R-HSA-69278	22/462	0.00222716	0.0299131	2.05539	12.5523	OFD1;CENPT;DYNC1H1;NUP205;SET;NUP210;NUP188;LIG1;ODF2;RCC2;CEP164;HAUS5;CSNK1E;CDC25B;CDK6;CCND2;TUBGCP6;PCNT;LPIN1;SFI1;CEP78;ANAPC2	Reactome_2016	CCND2	rs3217860	M2	Whole_Blood
Adaptive Immune System R-HSA-1280218	2/762	0.0196348	0.0300297	12.6539	49.7357	HLA-DQA1;HLA-DRB1	Reactome_2016	HLA-DQA1	rs601945	M8	Pituitary
Transcriptional Regulation by TP53 R-HSA-3700989	18/348	0.00227534	0.0300422	2.2359	13.6068	MDC1;PRMT1;EHMT2;SSRP1;NOC2L;SUPT5H;GTF2H4;RPTOR;CDK9;PIDD1;PCBP4;AKT3;JMY;NELFCD;NELFA;RBBP7;MTA2;TAF3	Reactome_2016	JMY	rs1316776	M2	Whole_Blood
Metabolism of polyamines R-HSA-351202	1/84	0.0166956	0.030052	79.9719	327.294	APIP	Reactome_2016	APIP	rs2767036	M3	Pituitary
Peptide hormone metabolism R-HSA-2980736	1/81	0.0200885	0.0301327	62.2344	243.188	INHBB	Reactome_2016	INHBB	rs11688682	M3	Adipose_Subcutaneous
Glycerophospholipid biosynthesis R-HSA-1483206	1/102	0.0202458	0.0303687	65.6601	256.062	BHMT	Reactome_2016	BHMT	rs1316776	M3	Pituitary
Gene Expression R-HSA-74160	33/1631	5.71236e-05	0.0303897	2.29237	22.3971	GTF3C2;PSMD13;POLDIP3;POP4;MAPKAP1;ISG20L2;EDC3;RXRB;ZNF707;ZNF41;SNAPC4;ZNF764;RAE1;RPP38;ZNF740;ESRRA;SAP30BP;TBP;UTP3;TOP3A;MED8;MED6;SNUPN;WDR77;PSMA5;SCO1;CNOT11;PSME3;ZNF517;INTS5;CD2BP2;ZNF212;SUGP1	Reactome_2016	SNUPN	rs13737	M3	Whole_Blood
Signaling by NOTCH2 R-HSA-1980145	1/32	0.0111479	0.0305453	107.323	482.576	NOTCH2	Reactome_2016	NOTCH2	rs1493694	M5	Pancreas
Steroid hormones R-HSA-209943	1/37	0.0183507	0.0305845	61.5864	246.228	HSD17B12	Reactome_2016	HSD17B12	rs1061810	M9	Thyroid
tRNA processing R-HSA-72306	1/103	0.0204428	0.0306642	65.0131	252.909	CPSF1	Reactome_2016	CPSF1	rs4977213	M21	Adipose_Visceral_Omentum
Metabolism of polyamines R-HSA-351202	1/84	0.0125477	0.0306659	119.964	525.228	APIP	Reactome_2016	APIP	rs2767036	M11	Colon_Sigmoid
Respiratory electron transport R-HSA-611105	1/88	0.0131425	0.0306659	114.425	495.679	NDUFAF6	Reactome_2016	NDUFAF6	rs10097617	M11	Colon_Sigmoid
Signaling by Retinoic Acid R-HSA-5362517	2/42	0.00335164	0.0307233	25.5372	145.519	PDHX;DLAT	Reactome_2016	PDHX	rs2767036	M10	Whole_Blood
Fatty acid, triacylglycerol, and ketone body metabolism R-HSA-535734	2/217	0.004012	0.0308753	26.2804	145.028	SCD5;HSD17B12	Reactome_2016	SCD5;HSD17B12	rs1061810;rs12642790	M7	Pituitary
Androgen biosynthesis R-HSA-193048	1/11	0.00494004	0.0308753	249.762	1326.33	HSD17B12	Reactome_2016	HSD17B12	rs1061810	M7	Pituitary
Diseases associated with O-glycosylation of proteins R-HSA-3906995	1/62	0.0215023	0.0309095	54.459	209.101	ADAMTSL1	Reactome_2016	ADAMTSL1	rs7022807	M13	Colon_Sigmoid
Interferon gamma signaling R-HSA-877300	3/93	0.00360413	0.0309354	10.4995	59.0666	HLA-DQA2;HLA-DQB2;HLA-DQA1	Reactome_2016	HLA-DQA2;HLA-DQB2;HLA-DQA1	rs601945	M13	Colon_Transverse
Cell-Cell communication R-HSA-1500931	1/131	0.0195224	0.0309666	76.4115	300.771	MAPK12	Reactome_2016	MAPK12	rs112915006	M2	Colon_Sigmoid
TP53 Regulates Transcription of Genes Involved in G2 Cell Cycle Arrest R-HSA-6804114	1/18	0.00807242	0.0311001	146.868	707.8	RBL2	Reactome_2016	RBL2	rs4281707	M7	Pituitary
Regulation of TP53 Activity through Methylation R-HSA-6804760	1/19	0.00851919	0.0311001	138.701	660.972	SETD9	Reactome_2016	SETD9	rs96844	M7	Pituitary
Synthesis of very long-chain fatty acyl-CoAs R-HSA-75876	1/21	0.00941218	0.0311001	124.819	582.373	HSD17B12	Reactome_2016	HSD17B12	rs1061810	M7	Pituitary
Transcriptional Regulation by TP53 R-HSA-3700989	2/348	0.0100242	0.0311001	16.2221	74.6664	RBL2;SETD9	Reactome_2016	RBL2;SETD9	rs4281707;rs96844	M7	Pituitary
G0 and Early G1 R-HSA-1538133	1/25	0.011196	0.0311001	103.995	467.165	RBL2	Reactome_2016	RBL2	rs4281707	M7	Pituitary
Fatty Acyl-CoA Biosynthesis R-HSA-75105	1/42	0.0208071	0.0312107	54.0623	209.354	HSD17B12	Reactome_2016	HSD17B12	rs1061810	M9	Thyroid
Downstream TCR signaling R-HSA-202424	3/99	0.00360122	0.0313821	10.5095	59.1317	RPS27A;HLA-DQA2;HLA-DQB2	Reactome_2016	HLA-DQA2;HLA-DQB2	rs601945	M19	Whole_Blood
HSF1-dependent transactivation R-HSA-3371571	1/34	0.0268657	0.0314487	40.3051	145.78	CAMK2B	Reactome_2016	CAMK2B	rs116913033	M3	Liver
Steroid hormones R-HSA-209943	1/37	0.0183507	0.0314583	61.5864	246.228	HSD17B1	Reactome_2016	HSD17B1	rs34855406	M18	Thyroid
Hyaluronan biosynthesis and export R-HSA-2142850	1/5	0.00224816	0.0314742	624.594	3808.55	ABCC5	Reactome_2016	ABCC5	rs2872246	M4	Pituitary
Signaling by MST1 R-HSA-8852405	1/5	0.00224816	0.0314742	624.594	3808.55	MST1	Reactome_2016	MST1	rs4688760	M4	Pituitary
tRNA processing in the nucleus R-HSA-6784531	6/57	0.00253909	0.0319025	4.77034	28.5073	NUP205;NUP188;NUP210;CPSF1;ELAC2;TSEN54	Reactome_2016	CPSF1	rs4977213	M2	Whole_Blood
Nuclear Receptor transcription pathway R-HSA-383280	1/51	0.0126863	0.0319102	99.725	435.522	NRBP1	Reactome_2016	NRBP1	rs1260326	M6	Adipose_Visceral_Omentum
XBP1(S) activates chaperone genes R-HSA-381038	1/53	0.0131812	0.0319102	95.8798	415.061	WFS1	Reactome_2016	WFS1	rs10937721;rs1801212	M6	Adipose_Visceral_Omentum
IRE1alpha activates chaperones R-HSA-381070	1/55	0.0136758	0.0319102	92.3194	396.247	WFS1	Reactome_2016	WFS1	rs10937721;rs1801212	M6	Adipose_Visceral_Omentum
Interferon gamma signaling R-HSA-877300	1/93	0.0184719	0.0321244	72.1159	287.851	HLA-DQA2	Reactome_2016	HLA-DQA2	rs601945	M15	Pancreas
Downstream TCR signaling R-HSA-202424	1/99	0.0196548	0.0321244	67.6803	265.945	HLA-DQA2	Reactome_2016	HLA-DQA2	rs601945	M15	Pancreas
MHC class II antigen presentation R-HSA-2132295	1/103	0.0204428	0.0321244	65.0131	252.909	HLA-DQA2	Reactome_2016	HLA-DQA2	rs601945	M15	Pancreas
Post NMDA receptor activation events R-HSA-438064	1/35	0.0276455	0.0321723	39.1176	140.365	CAMK2B	Reactome_2016	CAMK2B	rs116913033	M3	Liver
tRNA processing R-HSA-72306	5/103	9.17069e-05	0.0321891	12.1797	113.234	TRMU;PUS1;URM1;RTCB;TRMT61A	Reactome_2016	TRMT61A	rs62007683	M8	Whole_Blood
Vesicle-mediated transport R-HSA-5653656	2/492	0.0116844	0.0323568	15.9208	70.8397	SEC16A;CALR	Reactome_2016	SEC16A;CALR	rs28505901;rs3111316	M11	Pancreas
Respiratory electron transport, ATP synthesis by chemiosmotic coupling, and heat production by uncoupling proteins. R-HSA-163200	1/109	0.0162617	0.0325235	92.0787	379.267	NDUFAF6	Reactome_2016	NDUFAF6	rs10097617	M11	Colon_Sigmoid
Regulation of gene expression by Hypoxia-inducible Factor R-HSA-1234158	1/10	0.00299658	0.0325878	444.111	2580.41	VEGFA	Reactome_2016	VEGFA	rs6458354	M7	Thyroid
Metabolism of steroid hormones R-HSA-196071	1/30	0.0134218	0.032642	86.0431	370.921	HSD17B12	Reactome_2016	HSD17B12	rs1061810	M7	Pituitary
Steroid hormones R-HSA-209943	1/37	0.0165305	0.032642	69.2882	284.258	HSD17B12	Reactome_2016	HSD17B12	rs1061810	M7	Pituitary
G1 Phase R-HSA-69236	1/38	0.0169738	0.032642	67.4122	274.777	RBL2	Reactome_2016	RBL2	rs4281707	M7	Pituitary
Cyclin D associated events in G1 R-HSA-69231	1/38	0.0169738	0.032642	67.4122	274.777	RBL2	Reactome_2016	RBL2	rs4281707	M7	Pituitary
Elastic fibre formation R-HSA-1566948	1/41	0.010209	0.0326687	124.719	571.772	LTBP3	Reactome_2016	LTBP3	rs1783541	M5	Colon_Sigmoid
Intraflagellar transport R-HSA-5620924	1/41	0.0183029	0.0326838	62.3469	249.431	CLUAP1	Reactome_2016	CLUAP1	rs3751837	M7	Pituitary
Molecules associated with elastic fibres R-HSA-2129379	1/30	0.0163807	0.0327615	68.8276	282.995	ITGB6	Reactome_2016	ITGB6	rs3772071	M10	Pancreas
Downstream TCR signaling R-HSA-202424	8/99	0.0028498	0.032765	3.57221	20.935	IKBKB;HLA-DPB1;HLA-DRA;PRKCQ;HLA-DQA1;HLA-DRB1;HLA-DPA1;HLA-DQB1	Reactome_2016	HLA-DQA1;HLA-DRB1;HLA-DQB1	rs601945	M2	Whole_Blood
Immune System R-HSA-168256	55/1547	0.0028601	0.032765	1.54142	9.02791	ITK;NUP188;CD81;PEBP1;CBLB;IKBKB;RNF115;ACTR1B;AKT3;ITGB7;SPTAN1;HLA-DPA1;PDIA3;CD96;NUP210;PJA1;SIGIRR;ZAP70;RNF126;RNF125;RASA3;PRKCQ;EVL;HLA-DQB1;ANAPC2;NUP205;CAMK2D;UBA7;ITPR3;FBXO44;RASGRP1;HLA-DMA;KLC2;ABL1;FYN;PLCG1;HLA-DQA1;SEC31A;CD74;DYNC1H1;YES1;SH2D1A;HUWE1;NFATC2;UBE2G2;FBXO31;PPP5C;POLR3D;POLR3E;HLA-DPB1;BCL2;HLA-DRA;TPP2;CALR;HLA-DRB1	Reactome_2016	CD81;HLA-DQB1;UBA7;HLA-DQA1;CALR;HLA-DRB1	rs3111316;rs4688760;rs4930091;rs601945	M2	Whole_Blood
Diseases of glycosylation R-HSA-3781865	1/88	0.0174853	0.032785	76.2797	308.658	NOTCH4	Reactome_2016	NOTCH4	rs601945	M21	Adipose_Subcutaneous
The citric acid (TCA) cycle and respiratory electron transport R-HSA-1428517	3/153	0.00378203	0.0328439	10.4258	58.1498	PDHX;SUCLA2;DLAT	Reactome_2016	PDHX	rs2767036	M10	Whole_Blood
Loss of Nlp from mitotic centrosomes R-HSA-380259	1/69	0.0137297	0.0328471	97.6863	418.898	HAUS6	Reactome_2016	HAUS6	rs7022807	M9	Adipose_Visceral_Omentum
Loss of proteins required for interphase microtubule organization?from the centrosome R-HSA-380284	1/69	0.0137297	0.0328471	97.6863	418.898	HAUS6	Reactome_2016	HAUS6	rs7022807	M9	Adipose_Visceral_Omentum
AURKA Activation by TPX2 R-HSA-8854518	1/72	0.0143234	0.0328471	93.5446	397.178	HAUS6	Reactome_2016	HAUS6	rs7022807	M9	Adipose_Visceral_Omentum
Centrosome maturation R-HSA-380287	1/79	0.0157077	0.0328471	85.1197	353.554	HAUS6	Reactome_2016	HAUS6	rs7022807	M9	Adipose_Visceral_Omentum
Recruitment of mitotic centrosome proteins and complexes R-HSA-380270	1/79	0.0157077	0.0328471	85.1197	353.554	HAUS6	Reactome_2016	HAUS6	rs7022807	M9	Adipose_Visceral_Omentum
Peptide hormone metabolism R-HSA-2980736	1/81	0.0161029	0.0328471	82.9833	342.618	INHBB	Reactome_2016	INHBB	rs11688682	M9	Adipose_Visceral_Omentum
Regulation of PLK1 Activity at G2/M Transition R-HSA-2565942	1/87	0.0172879	0.0328471	77.1705	313.138	HAUS6	Reactome_2016	HAUS6	rs7022807	M9	Adipose_Visceral_Omentum
Anchoring of the basal body to the plasma membrane R-HSA-5620912	1/97	0.0192606	0.0332683	69.0972	272.913	HAUS6	Reactome_2016	HAUS6	rs7022807	M9	Adipose_Visceral_Omentum
EPH-Ephrin signaling R-HSA-2682334	1/95	0.0188663	0.0332935	70.5745	280.207	EFNB3	Reactome_2016	EFNB3	rs62059712	M21	Adipose_Subcutaneous
VEGFA-VEGFR2 Pathway R-HSA-4420097	2/320	0.00366867	0.0334999	30.9371	173.493	SPTBN5;VEGFA	Reactome_2016	SPTBN5;VEGFA	rs11070332;rs6458354	M7	Thyroid
Signaling by VEGF R-HSA-194138	2/328	0.00385056	0.0334999	30.1656	167.707	SPTBN5;VEGFA	Reactome_2016	SPTBN5;VEGFA	rs11070332;rs6458354	M7	Thyroid
Neurofascin interactions R-HSA-447043	1/7	0.00209839	0.0335533	666.267	4108.59	CNTNAP1	Reactome_2016	CNTNAP1	rs34855406	M14	Pancreas
Recruitment of NuMA to mitotic centrosomes R-HSA-380320	1/11	0.00329583	0.0335533	399.68	2284.21	TUBG1	Reactome_2016	TUBG1	rs34855406	M14	Pancreas
Cytosolic sulfonation of small molecules R-HSA-156584	2/18	0.000877399	0.0338575	53.0186	373.174	SULT1A1;SULT1A2	Reactome_2016	SULT1A1;SULT1A2	rs8046545	M18	Whole_Blood
VEGFA-VEGFR2 Pathway R-HSA-4420097	5/320	0.00108867	0.0338575	7.08369	48.3306	PTK2B;ARRB2;PRKACA;MARK3;MAPK3	Reactome_2016	MARK3;MAPK3	rs11642430;rs62007683	M18	Whole_Blood
G alpha (i) signalling events R-HSA-418594	2/240	0.000846829	0.0339628	83.0168	587.262	RGS19;OPRL1	Reactome_2016	RGS19;OPRL1	rs59944054	M19	Adipose_Subcutaneous
TP53 Regulates Transcription of Genes Involved in G1 Cell Cycle Arrest R-HSA-6804116	1/13	0.00259762	0.0339628	555.111	3304.67	CCNE2	Reactome_2016	CCNE2	rs10097617	M19	Adipose_Subcutaneous
Cell Cycle, Mitotic R-HSA-69278	2/462	0.0030977	0.0339628	42.4696	245.351	CENPU;CCNE2	Reactome_2016	CENPU;CCNE2	rs10097617;rs58730668	M19	Adipose_Subcutaneous
Cell Cycle R-HSA-1640170	2/566	0.00461854	0.0339628	34.4539	185.282	CENPU;CCNE2	Reactome_2016	CENPU;CCNE2	rs10097617;rs58730668	M19	Adipose_Subcutaneous
G0 and Early G1 R-HSA-1538133	1/25	0.00499094	0.0339628	277.389	1470.2	CCNE2	Reactome_2016	CCNE2	rs10097617	M19	Adipose_Subcutaneous
Signal Transduction R-HSA-162582	3/2465	0.00679009	0.0339628	21.3656	106.663	CENPU;RGS19;OPRL1	Reactome_2016	CENPU;RGS19;OPRL1	rs58730668;rs59944054	M19	Adipose_Subcutaneous
Association of TriC/CCT with target proteins during biosynthesis R-HSA-390471	1/39	0.00777771	0.0339628	175.07	850.227	CCNE2	Reactome_2016	CCNE2	rs10097617	M19	Adipose_Subcutaneous
G alpha (z) signalling events R-HSA-418597	1/46	0.0091689	0.0339628	147.785	693.399	RGS19	Reactome_2016	RGS19	rs59944054	M19	Adipose_Subcutaneous
TP53 Regulates Transcription of Cell Cycle Genes R-HSA-6791312	1/48	0.00956611	0.0339628	141.482	657.826	CCNE2	Reactome_2016	CCNE2	rs10097617	M19	Adipose_Subcutaneous
Deposition of new CENPA-containing nucleosomes at the centromere R-HSA-606279	1/52	0.0103602	0.0339628	130.359	595.715	CENPU	Reactome_2016	CENPU	rs58730668	M19	Adipose_Subcutaneous
Nucleosome assembly R-HSA-774815	1/52	0.0103602	0.0339628	130.359	595.715	CENPU	Reactome_2016	CENPU	rs58730668	M19	Adipose_Subcutaneous
SCF(Skp2)-mediated degradation of p27/p21 R-HSA-187577	1/59	0.0117487	0.0339628	114.586	509.223	CCNE2	Reactome_2016	CCNE2	rs10097617	M19	Adipose_Subcutaneous
DNA Damage/Telomere Stress Induced Senescence R-HSA-2559586	1/59	0.0117487	0.0339628	114.586	509.223	CCNE2	Reactome_2016	CCNE2	rs10097617	M19	Adipose_Subcutaneous
p53-Dependent G1/S DNA damage checkpoint R-HSA-69580	1/63	0.0125414	0.0339628	107.172	469.276	CCNE2	Reactome_2016	CCNE2	rs10097617	M19	Adipose_Subcutaneous
p53-Dependent G1 DNA Damage Response R-HSA-69563	1/63	0.0125414	0.0339628	107.172	469.276	CCNE2	Reactome_2016	CCNE2	rs10097617	M19	Adipose_Subcutaneous
G1/S DNA Damage Checkpoints R-HSA-69615	1/65	0.0129376	0.0339628	103.812	451.337	CCNE2	Reactome_2016	CCNE2	rs10097617	M19	Adipose_Subcutaneous
Cyclin E associated events during G1/S transition R-HSA-69202	1/68	0.0135317	0.0339628	99.1493	426.612	CCNE2	Reactome_2016	CCNE2	rs10097617	M19	Adipose_Subcutaneous
GPCR downstream signaling R-HSA-388396	2/983	0.0135505	0.0339628	19.3833	83.374	RGS19;OPRL1	Reactome_2016	RGS19;OPRL1	rs59944054	M19	Adipose_Subcutaneous
Cyclin A:Cdk2-associated events at S phase entry R-HSA-69656	1/69	0.0137297	0.0339628	97.6863	418.898	CCNE2	Reactome_2016	CCNE2	rs10097617	M19	Adipose_Subcutaneous
Unfolded Protein Response (UPR) R-HSA-381119	5/86	0.0140968	0.0340588	3.70901	15.8071	DCTN1;CALR;ATF6;EIF2S1;SEC31A	Reactome_2016	CALR	rs3111316	M1	Colon_Transverse
Signaling by VEGF R-HSA-194138	5/328	0.00121479	0.0341178	6.90543	46.3575	PTK2B;ARRB2;PRKACA;MARK3;MAPK3	Reactome_2016	MARK3;MAPK3	rs11642430;rs62007683	M18	Whole_Blood
TCR signaling R-HSA-202403	1/118	0.0233935	0.0343105	56.6353	212.682	HLA-DQA2	Reactome_2016	HLA-DQA2	rs601945	M15	Pancreas
RNA Polymerase II Transcription R-HSA-73857	1/124	0.024572	0.0344008	53.8564	199.6	CPSF1	Reactome_2016	CPSF1	rs4977213	M21	Adipose_Visceral_Omentum
Sialic acid metabolism R-HSA-4085001	1/33	0.0180053	0.0345102	62.3656	250.528	ST6GAL1	Reactome_2016	ST6GAL1	rs3887925	M10	Pancreas
DNA Damage Recognition in GG-NER R-HSA-5696394	1/38	0.0299815	0.0346879	35.9405	126.05	INO80E	Reactome_2016	INO80E	rs11642430	M3	Liver
Interferon Signaling R-HSA-913531	12/196	0.00314043	0.0346963	2.6596	15.3283	NUP205;CAMK2D;NUP210;NUP188;UBA7;HLA-DPB1;HLA-DRA;PLCG1;HLA-DQA1;HLA-DRB1;HLA-DPA1;HLA-DQB1	Reactome_2016	UBA7;HLA-DQA1;HLA-DRB1;HLA-DQB1	rs4688760;rs601945	M2	Whole_Blood
Cell Cycle R-HSA-1640170	25/566	0.00315072	0.0346963	1.90186	10.9549	MDC1;NUP205;SET;NUP188;CEP164;CCND2;PCBP4;RBBP7;PCNT;CEP78;OFD1;CENPT;DYNC1H1;NUP210;LIG1;ODF2;RCC2;HAUS5;CSNK1E;CDC25B;CDK6;TUBGCP6;LPIN1;SFI1;ANAPC2	Reactome_2016	CCND2	rs3217860	M2	Whole_Blood
Cleavage of Growing Transcript in the Termination Region R-HSA-109688	6/60	0.00329593	0.0346963	4.50463	25.7443	DDX39A;DDX39B;CPSF1;U2AF2;RNPS1;SRSF7	Reactome_2016	DDX39B;CPSF1	rs4977213;rs601945	M2	Whole_Blood
RNA Polymerase II Transcription Termination R-HSA-73856	6/60	0.00329593	0.0346963	4.50463	25.7443	DDX39A;DDX39B;CPSF1;U2AF2;RNPS1;SRSF7	Reactome_2016	DDX39B;CPSF1	rs4977213;rs601945	M2	Whole_Blood
Post-Elongation Processing of the Transcript R-HSA-76044	6/60	0.00329593	0.0346963	4.50463	25.7443	DDX39A;DDX39B;CPSF1;U2AF2;RNPS1;SRSF7	Reactome_2016	DDX39B;CPSF1	rs4977213;rs601945	M2	Whole_Blood
Cytokine Signaling in Immune system R-HSA-1280215	3/620	0.00302259	0.0347546	13.4566	78.0703	CIITA;UBA7;TYK2	Reactome_2016	UBA7	rs4688760	M12	Small_Intestine_Terminal_Ileum
Reactions specific to the complex N-glycan synthesis pathway R-HSA-975578	1/10	0.00498982	0.0347546	246.679	1307.49	MAN2A2	Reactome_2016	MAN2A2	rs12910825	M12	Small_Intestine_Terminal_Ileum
mRNA Splicing - Major Pathway R-HSA-72163	1/134	0.0265337	0.0348254	49.782	180.676	CPSF1	Reactome_2016	CPSF1	rs4977213	M21	Adipose_Visceral_Omentum
Pre-NOTCH Transcription and Translation R-HSA-1912408	1/41	0.014264	0.0351147	83.1375	353.335	NOTCH2	Reactome_2016	NOTCH2	rs1493694	M5	Pancreas
ER-Phagosome pathway R-HSA-1236974	1/65	0.0193445	0.0351446	62.2812	245.721	CALR	Reactome_2016	CALR	rs3111316	M7	Colon_Sigmoid
Triglyceride Biosynthesis R-HSA-75109	1/66	0.0196397	0.0351446	61.32	241	HSD17B12	Reactome_2016	HSD17B12	rs1061810	M7	Colon_Sigmoid
Developmental Biology R-HSA-1266738	2/786	0.0284021	0.0351799	9.80051	34.9025	MARK3;PTK2	Reactome_2016	MARK3	rs62007683	M9	Pancreas
mRNA Splicing R-HSA-72172	1/144	0.0284924	0.0351965	46.2774	164.66	CPSF1	Reactome_2016	CPSF1	rs4977213	M21	Adipose_Visceral_Omentum
Activation of NMDA receptor upon glutamate binding and postsynaptic events R-HSA-442755	1/39	0.030759	0.0353817	34.993	121.831	CAMK2B	Reactome_2016	CAMK2B	rs116913033	M3	Liver
Regulation of TP53 Activity R-HSA-5633007	1/151	0.0224804	0.0354291	66.1567	251.072	SETD9	Reactome_2016	SETD9	rs96844	M11	Colon_Sigmoid
The citric acid (TCA) cycle and respiratory electron transport R-HSA-1428517	1/153	0.0227758	0.0354291	65.2796	246.891	NDUFAF6	Reactome_2016	NDUFAF6	rs10097617	M11	Colon_Sigmoid
Phase 4 - resting membrane potential R-HSA-5576886	1/19	0.026279	0.0354716	41.0576	149.408	KCNK7	Reactome_2016	KCNK7	rs1783541	M3	Adipose_Visceral_Omentum
TP53 Regulates Transcription of Cell Cycle Genes R-HSA-6791312	1/48	0.0213979	0.0356631	53.0426	203.92	RBL2	Reactome_2016	RBL2	rs4281707	M7	Pituitary
Metabolism R-HSA-1430728	2/1908	0.0255563	0.0357788	18.9832	69.609	NDUFAF6;APIP	Reactome_2016	NDUFAF6;APIP	rs10097617;rs2767036	M11	Colon_Sigmoid
DAP12 signaling R-HSA-2424491	5/344	0.00149917	0.0358648	6.57415	42.7506	PLCG2;ARRB2;PRKACA;MARK3;MAPK3	Reactome_2016	MARK3;MAPK3	rs11642430;rs62007683	M18	Whole_Blood
Oxygen-dependent proline hydroxylation of Hypoxia-inducible Factor Alpha R-HSA-1234176	1/18	0.00985792	0.0363165	117.482	542.707	UBE2D3	Reactome_2016	UBE2D3	rs1580278	M2	Adipose_Subcutaneous
Downregulation of SMAD2/3:SMAD4 transcriptional activity R-HSA-2173795	1/23	0.0125805	0.0363165	90.7591	397.126	UBE2D3	Reactome_2016	UBE2D3	rs1580278	M2	Adipose_Subcutaneous
Signaling by BMP R-HSA-201451	1/23	0.0125805	0.0363165	90.7591	397.126	UBE2D3	Reactome_2016	UBE2D3	rs1580278	M2	Adipose_Subcutaneous
IKK complex recruitment mediated by RIP1 R-HSA-937041	1/24	0.0131242	0.0363165	86.8087	376.168	UBE2D3	Reactome_2016	UBE2D3	rs1580278	M2	Adipose_Subcutaneous
HDMs demethylate histones R-HSA-3214842	1/25	0.0136677	0.0363165	83.1875	357.101	KDM4B	Reactome_2016	KDM4B	rs7249758	M2	Adipose_Subcutaneous
Regulation of Hypoxia-inducible Factor (HIF) by oxygen R-HSA-1234174	1/26	0.0142108	0.0363165	79.856	339.688	UBE2D3	Reactome_2016	UBE2D3	rs1580278	M2	Adipose_Subcutaneous
Cellular response to hypoxia R-HSA-2262749	1/26	0.0142108	0.0363165	79.856	339.688	UBE2D3	Reactome_2016	UBE2D3	rs1580278	M2	Adipose_Subcutaneous
Innate Immune System R-HSA-168249	2/807	0.0298351	0.0365396	9.53441	33.4855	MARK3;PTK2	Reactome_2016	MARK3	rs62007683	M9	Pancreas
Hyaluronan uptake and degradation R-HSA-2160916	1/12	0.00598509	0.0367006	201.808	1032.95	HYAL3	Reactome_2016	HYAL3	rs4688760	M6	Muscle_Skeletal
CS/DS degradation R-HSA-2024101	1/14	0.00697947	0.0367006	170.744	847.705	HYAL3	Reactome_2016	HYAL3	rs4688760	M6	Muscle_Skeletal
Hyaluronan metabolism R-HSA-2142845	1/17	0.00846937	0.0367006	138.708	661.819	HYAL3	Reactome_2016	HYAL3	rs4688760	M6	Muscle_Skeletal
Platelet homeostasis R-HSA-418346	1/87	0.0172879	0.0370456	77.1705	313.138	PDE2A	Reactome_2016	PDE2A	rs77464186	M5	Pituitary
Unfolded Protein Response (UPR) R-HSA-381119	1/86	0.0213179	0.0373062	58.5588	225.347	WFS1	Reactome_2016	WFS1	rs10937721;rs1801212	M6	Adipose_Visceral_Omentum
Binding and Uptake of Ligands by Scavenger Receptors R-HSA-2173782	1/74	0.0219982	0.037397	54.5781	208.313	CALR	Reactome_2016	CALR	rs3111316	M7	Colon_Sigmoid
Biosynthesis of the N-glycan precursor (dolichol lipid-linked oligosaccharide, LLO) and transfer to a nascent protein R-HSA-446193	1/78	0.0231757	0.0375226	51.7325	194.755	RFT1	Reactome_2016	RFT1	rs2581787	M7	Colon_Sigmoid
Antigen processing-Cross presentation R-HSA-1236975	1/82	0.0243521	0.037635	49.1679	182.666	CALR	Reactome_2016	CALR	rs3111316	M7	Colon_Sigmoid
Unfolded Protein Response (UPR) R-HSA-381119	1/86	0.0255272	0.0377359	46.8447	171.827	CALR	Reactome_2016	CALR	rs3111316	M7	Colon_Sigmoid
Metabolism of amino acids and derivatives R-HSA-71291	4/335	0.0048054	0.0377567	6.41071	34.2205	AIMP1;PDHX;RARS;DLAT	Reactome_2016	PDHX	rs2767036	M10	Whole_Blood
Methionine salvage pathway R-HSA-1237112	1/6	0.00269726	0.0377616	499.65	2955.69	APIP	Reactome_2016	APIP	rs2767036	M1	Thyroid
Phase II conjugation R-HSA-156580	2/100	0.0195638	0.0379768	9.88502	38.8884	SULT1A1;SULT1A2	Reactome_2016	SULT1A1;SULT1A2	rs8046545	M3	Pancreas
ATF6-alpha activates chaperones R-HSA-381033	2/12	0.0161526	0.0380534	11.9508	49.3049	CALR;ATF6	Reactome_2016	CALR	rs3111316	M1	Colon_Transverse
tRNA processing R-HSA-72306	1/103	0.0254885	0.0382327	48.7574	178.916	CPSF1	Reactome_2016	CPSF1	rs4977213	M17	Adipose_Subcutaneous
Costimulation by the CD28 family R-HSA-388841	1/72	0.0143234	0.0383302	93.5446	397.178	HLA-DQB1	Reactome_2016	HLA-DQB1	rs601945	M8	Adipose_Visceral_Omentum
Interferon gamma signaling R-HSA-877300	1/93	0.0184719	0.0383302	72.1159	287.851	HLA-DQB1	Reactome_2016	HLA-DQB1	rs601945	M8	Adipose_Visceral_Omentum
Downstream TCR signaling R-HSA-202424	1/99	0.0196548	0.0383302	67.6803	265.945	HLA-DQB1	Reactome_2016	HLA-DQB1	rs601945	M8	Adipose_Visceral_Omentum
MHC class II antigen presentation R-HSA-2132295	1/103	0.0204428	0.0383302	65.0131	252.909	HLA-DQB1	Reactome_2016	HLA-DQB1	rs601945	M8	Adipose_Visceral_Omentum
tRNA Aminoacylation R-HSA-379724	1/42	0.0187456	0.0384778	60.8232	241.881	FARSA	Reactome_2016	FARSA	rs3111316	M8	Adipose_Subcutaneous
Signaling by NOTCH R-HSA-157118	1/122	0.0241793	0.0384878	54.7521	203.801	NOTCH4	Reactome_2016	NOTCH4	rs601945	M21	Adipose_Subcutaneous
C-type lectin receptors (CLRs) R-HSA-5621481	1/123	0.0243756	0.0384878	54.3005	201.682	ICAM2	Reactome_2016	ICAM2	rs60276348	M21	Adipose_Subcutaneous
Immune System R-HSA-168256	35/1547	0.00107626	0.0386689	1.85858	12.702	SEC23A;LTN1;RNF6;HMGB1;RCHY1;TANK;PPP2CA;RAP1B;UFL1;PPP3CB;NRAS;ZNRF2;RAP1A;KIF5B;CASP3;FBXO3;MAP3K7;ACTR2;CHUK;PDPK1;UBE2A;ATG12;PJA2;KLHL9;SIKE1;PSMC6;CREB1;PRKAR1A;CAPZA1;RASA1;TAX1BP1;CD46;IL6ST;CRK;BIRC2	Reactome_2016	CASP3	rs58730668	M17	Whole_Blood
Effects of PIP2 hydrolysis R-HSA-114508	4/27	0.00387867	0.0387369	7.03265	39.0472	DGKQ;ITPR3;PRKCQ;RASGRP1	Reactome_2016	DGKQ	rs35654957	M2	Whole_Blood
TCR signaling R-HSA-202403	1/118	0.0233935	0.0389892	56.6353	212.682	HLA-DQB1	Reactome_2016	HLA-DQB1	rs601945	M8	Adipose_Visceral_Omentum
Formation of Fibrin Clot (Clotting Cascade) R-HSA-140877	1/39	0.0212472	0.0390948	52.5026	202.216	PROCR	Reactome_2016	PROCR	rs2268078	M10	Pancreas
Cell Cycle R-HSA-1640170	9/566	0.00571895	0.0392974	2.91856	15.0713	RBL2;CDC23;POM121C;RBBP4;PSMD2;TPR;PDS5A;ANAPC1;NUP160	Reactome_2016	RBL2	rs4281707	M4	Stomach
Synthesis of very long-chain fatty acyl-CoAs R-HSA-75876	1/21	0.032066	0.0393699	33.2483	114.373	HSD17B12	Reactome_2016	HSD17B12	rs1061810	M5	Liver
Elastic fibre formation R-HSA-1566948	1/41	0.0223256	0.0394992	49.8725	189.616	ITGB6	Reactome_2016	ITGB6	rs3772071	M10	Pancreas
Phase 0 - rapid depolarisation R-HSA-5576892	1/44	0.0346377	0.0396144	30.9163	103.966	CAMK2B	Reactome_2016	CAMK2B	rs116913033	M3	Liver
IRS-mediated signalling R-HSA-112399	6/284	0.00627774	0.0397911	3.84683	19.5063	PSMD2;PIK3R4;PRKAG1;PIK3C3;MARK3;MTOR	Reactome_2016	MARK3	rs62007683	M4	Stomach
Insulin receptor signalling cascade R-HSA-74751	6/287	0.00659769	0.0397911	3.80518	19.1059	PSMD2;PIK3R4;PRKAG1;PIK3C3;MARK3;MTOR	Reactome_2016	MARK3	rs62007683	M4	Stomach
IGF1R signaling cascade R-HSA-2428924	6/288	0.00670693	0.0397911	3.79149	18.9749	PSMD2;PIK3R4;PRKAG1;PIK3C3;MARK3;MTOR	Reactome_2016	MARK3	rs62007683	M4	Stomach
Signaling by Type 1 Insulin-like Growth Factor 1 Receptor (IGF1R) R-HSA-2404192	6/288	0.00670693	0.0397911	3.79149	18.9749	PSMD2;PIK3R4;PRKAG1;PIK3C3;MARK3;MTOR	Reactome_2016	MARK3	rs62007683	M4	Stomach
IRS-related events triggered by IGF1R R-HSA-2428928	6/288	0.00670693	0.0397911	3.79149	18.9749	PSMD2;PIK3R4;PRKAG1;PIK3C3;MARK3;MTOR	Reactome_2016	MARK3	rs62007683	M4	Stomach
HIV Infection R-HSA-162906	3/222	0.00114649	0.0398723	16.9195	114.563	PSMC5;NUP133;CHMP4A	Reactome_2016	NUP133	rs348330	M5	Stomach
Chromosome Maintenance R-HSA-73886	1/86	0.0170905	0.039958	78.0824	317.735	CENPU	Reactome_2016	CENPU	rs58730668	M19	Adipose_Subcutaneous
Chaperonin-mediated protein folding R-HSA-390466	1/95	0.0188663	0.039958	70.5745	280.207	CCNE2	Reactome_2016	CCNE2	rs10097617	M19	Adipose_Subcutaneous
Resolution of Sister Chromatid Cohesion R-HSA-2500257	1/99	0.0196548	0.039958	67.6803	265.945	CENPU	Reactome_2016	CENPU	rs58730668	M19	Adipose_Subcutaneous
Protein folding R-HSA-391251	1/101	0.0200488	0.039958	66.32	259.284	CCNE2	Reactome_2016	CCNE2	rs10097617	M19	Adipose_Subcutaneous
Mitotic Prometaphase R-HSA-68877	1/107	0.0212303	0.039958	62.5472	240.952	CENPU	Reactome_2016	CENPU	rs58730668	M19	Adipose_Subcutaneous
G1/S Transition R-HSA-69206	1/112	0.022214	0.039958	59.7147	227.336	CCNE2	Reactome_2016	CCNE2	rs10097617	M19	Adipose_Subcutaneous
RHO GTPases Activate Formins R-HSA-5663220	1/114	0.0226073	0.039958	58.6519	222.26	CENPU	Reactome_2016	CENPU	rs58730668	M19	Adipose_Subcutaneous
Signaling by GPCR R-HSA-372790	2/1293	0.0229546	0.039958	14.4888	54.6841	RGS19;OPRL1	Reactome_2016	RGS19;OPRL1	rs59944054	M19	Adipose_Subcutaneous
Cellular responses to stress R-HSA-2262752	2/367	0.0165542	0.0400785	11.9476	48.9987	BECN1;UBE2D3	Reactome_2016	BECN1;UBE2D3	rs1580278;rs34855406	M2	Adipose_Subcutaneous
DAP12 interactions R-HSA-2172127	5/359	0.00180787	0.0401606	6.29077	39.73	PLCG2;ARRB2;PRKACA;MARK3;MAPK3	Reactome_2016	MARK3;MAPK3	rs11642430;rs62007683	M18	Whole_Blood
Signal Transduction R-HSA-162582	4/2465	0.0371781	0.0401867	4.06989	13.3982	PSMB7;PSMB4;PSMC3;PPP1CA	Reactome_2016	PSMC3	rs7124681	M6	Pancreas
Vesicle-mediated transport R-HSA-5653656	15/492	0.0175885	0.0407118	1.90988	7.71689	TRAPPC3;EXOC7;DCTN1;DCTN3;PRKAG1;SNF8;KIF11;RABEPK;TBC1D20;TRAPPC6B;VPS54;CHMP4A;CALR;AP2M1;SEC31A	Reactome_2016	CALR	rs3111316	M1	Colon_Transverse
Phospholipid metabolism R-HSA-1483257	1/161	0.0318154	0.0409056	41.325	142.48	BHMT	Reactome_2016	BHMT	rs1316776	M3	Pituitary
Diseases of glycosylation R-HSA-3781865	1/88	0.0304007	0.0411304	38.1341	133.213	ADAMTSL1	Reactome_2016	ADAMTSL1	rs7022807	M13	Colon_Sigmoid
Metabolism of non-coding RNA R-HSA-194441	1/50	0.0368633	0.0412001	29.0612	95.9177	SNRPD2	Reactome_2016	SNRPD2	rs10406431;rs2238689	M4	Adipose_Subcutaneous
snRNP Assembly R-HSA-191859	1/50	0.0368633	0.0412001	29.0612	95.9177	SNRPD2	Reactome_2016	SNRPD2	rs10406431;rs2238689	M4	Adipose_Subcutaneous
S Phase R-HSA-69242	1/124	0.024572	0.0412458	53.8564	199.6	CCNE2	Reactome_2016	CCNE2	rs10097617	M19	Adipose_Subcutaneous
Androgen biosynthesis R-HSA-193048	1/11	0.00329583	0.0414005	399.68	2284.21	HSD17B12	Reactome_2016	HSD17B12	rs1061810	M18	Adipose_Subcutaneous
Synthesis of very long-chain fatty acyl-CoAs R-HSA-75876	1/21	0.00628419	0.0414005	199.74	1012.63	HSD17B12	Reactome_2016	HSD17B12	rs1061810	M18	Adipose_Subcutaneous
Metabolism of steroid hormones R-HSA-196071	1/30	0.00896734	0.0414005	137.69	649.092	HSD17B12	Reactome_2016	HSD17B12	rs1061810	M18	Adipose_Subcutaneous
Steroid hormones R-HSA-209943	1/37	0.0110501	0.0414005	110.878	499.54	HSD17B12	Reactome_2016	HSD17B12	rs1061810	M18	Adipose_Subcutaneous
Fatty Acyl-CoA Biosynthesis R-HSA-75105	1/42	0.0125355	0.0414005	97.3317	426.234	HSD17B12	Reactome_2016	HSD17B12	rs1061810	M18	Adipose_Subcutaneous
Complex I biogenesis R-HSA-6799198	1/49	0.0146119	0.0414005	83.1083	351.209	NDUFAF6	Reactome_2016	NDUFAF6	rs10097617	M18	Adipose_Subcutaneous
mRNA Splicing - Minor Pathway R-HSA-72165	1/52	0.0383111	0.0415949	27.9188	91.0715	SNRPD2	Reactome_2016	SNRPD2	rs10406431;rs2238689	M4	Adipose_Subcutaneous
Metabolism of non-coding RNA R-HSA-194441	1/50	0.0173717	0.0416922	67.8367	274.936	SNUPN	Reactome_2016	SNUPN	rs13737	M11	Pancreas
snRNP Assembly R-HSA-191859	1/50	0.0173717	0.0416922	67.8367	274.936	SNUPN	Reactome_2016	SNUPN	rs13737	M11	Pancreas
Disease R-HSA-1643685	13/725	0.00045015	0.041944	3.24036	24.97	SMAD2;SMAD4;TNKS;RNMT;FRS2;VPS37A;PPP2R5C;MIB1;ZMYM2;TNKS2;RICTOR;KPNA1;TAF1	Reactome_2016	TNKS2	rs7078559	M15	Colon_Transverse
Kinesins R-HSA-983189	1/44	0.00658574	0.0420043	232.023	1165.42	KIFC2	Reactome_2016	KIFC2	rs12719778	M12	Adipose_Visceral_Omentum
COPI-dependent Golgi-to-ER retrograde traffic R-HSA-6811434	1/81	0.0121013	0.0420043	124.481	549.515	KIFC2	Reactome_2016	KIFC2	rs12719778	M12	Adipose_Visceral_Omentum
Golgi-to-ER retrograde transport R-HSA-8856688	1/110	0.0164101	0.0420043	91.2294	374.94	KIFC2	Reactome_2016	KIFC2	rs12719778	M12	Adipose_Visceral_Omentum
Factors involved in megakaryocyte development and platelet production R-HSA-983231	1/141	0.0210021	0.0420043	70.9179	273.965	KIFC2	Reactome_2016	KIFC2	rs12719778	M12	Adipose_Visceral_Omentum
WNT ligand biogenesis and trafficking R-HSA-3238698	1/26	0.012927	0.0420127	88.7333	385.851	WNT6	Reactome_2016	WNT6	rs113414093	M6	Muscle_Skeletal
Pre-NOTCH Expression and Processing R-HSA-1912422	1/57	0.019783	0.042348	59.3363	232.772	NOTCH2	Reactome_2016	NOTCH2	rs1493694	M5	Pancreas
SUMOylation of DNA damage response and repair proteins R-HSA-3108214	2/75	0.00227663	0.0423973	32.0838	195.232	NUP133;RPA1	Reactome_2016	NUP133	rs348330	M5	Stomach
Regulation of HSF1-mediated heat shock response R-HSA-3371453	2/80	0.00258517	0.0423973	30.0196	178.856	NUP133;RPA1	Reactome_2016	NUP133	rs348330	M5	Stomach
Intra-Golgi and retrograde Golgi-to-ER traffic R-HSA-6811442	1/179	0.0266116	0.0425785	55.6713	201.887	KIFC2	Reactome_2016	KIFC2	rs12719778	M12	Adipose_Visceral_Omentum
G alpha (z) signalling events R-HSA-418597	1/46	0.0250171	0.0426217	44.32	163.461	RGS19	Reactome_2016	RGS19	rs59944054	M10	Pancreas
APEX1-Independent Resolution of AP Sites via the Single Nucleotide Replacement Pathway R-HSA-5649702	1/7	0.00384417	0.0426324	333.05	1852.16	NEIL1	Reactome_2016	NEIL1	rs13737	M11	Adipose_Subcutaneous
Hydrolysis of LPC R-HSA-1483115	1/8	0.00439224	0.0426324	285.457	1549.44	PLA2G4B	Reactome_2016	PLA2G4B	rs11070332	M11	Adipose_Subcutaneous
Cleavage of the damaged pyrimidine R-HSA-110329	1/8	0.00439224	0.0426324	285.457	1549.44	NEIL1	Reactome_2016	NEIL1	rs13737	M11	Adipose_Subcutaneous
Recognition and association of DNA glycosylase with site containing an affected pyrimidine R-HSA-110328	1/8	0.00439224	0.0426324	285.457	1549.44	NEIL1	Reactome_2016	NEIL1	rs13737	M11	Adipose_Subcutaneous
Depyrimidination R-HSA-73928	1/8	0.00439224	0.0426324	285.457	1549.44	NEIL1	Reactome_2016	NEIL1	rs13737	M11	Adipose_Subcutaneous
Base-Excision Repair, AP Site Formation R-HSA-73929	1/10	0.00548757	0.0426324	222	1155.57	NEIL1	Reactome_2016	NEIL1	rs13737	M11	Adipose_Subcutaneous
Recruitment of NuMA to mitotic centrosomes R-HSA-380320	1/11	0.00603482	0.0426324	199.79	1020.97	TUBG2	Reactome_2016	TUBG2	rs34855406	M11	Adipose_Subcutaneous
Prolactin receptor signaling R-HSA-1170546	1/15	0.00822109	0.0426324	142.679	685.007	SH2B1	Reactome_2016	SH2B1	rs8046545	M11	Adipose_Subcutaneous
Acyl chain remodelling of PG R-HSA-1482925	1/17	0.00931258	0.0426324	124.831	583.759	PLA2G4B	Reactome_2016	PLA2G4B	rs11070332	M11	Adipose_Subcutaneous
Acyl chain remodelling of PS R-HSA-1482801	1/17	0.00931258	0.0426324	124.831	583.759	PLA2G4B	Reactome_2016	PLA2G4B	rs11070332	M11	Adipose_Subcutaneous
DNA Repair R-HSA-73894	2/285	0.0102236	0.0426324	15.4739	70.9177	XRCC3;NEIL1	Reactome_2016	XRCC3;NEIL1	rs13737;rs62007683	M11	Adipose_Subcutaneous
Pink/Parkin Mediated Mitophagy R-HSA-5205685	1/22	0.0120365	0.0426324	95.0857	420.261	MAP1LC3A	Reactome_2016	MAP1LC3A	rs2268078	M11	Adipose_Subcutaneous
Mitophagy R-HSA-5205647	1/22	0.0120365	0.0426324	95.0857	420.261	MAP1LC3A	Reactome_2016	MAP1LC3A	rs2268078	M11	Adipose_Subcutaneous
Acyl chain remodelling of PE R-HSA-1482839	1/23	0.0125805	0.0426324	90.7591	397.126	PLA2G4B	Reactome_2016	PLA2G4B	rs11070332	M11	Adipose_Subcutaneous
Growth hormone receptor signaling R-HSA-982772	1/24	0.0131242	0.0426324	86.8087	376.168	SH2B1	Reactome_2016	SH2B1	rs8046545	M11	Adipose_Subcutaneous
Acyl chain remodelling of PC R-HSA-1482788	1/25	0.0136677	0.0426324	83.1875	357.101	PLA2G4B	Reactome_2016	PLA2G4B	rs11070332	M11	Adipose_Subcutaneous
Resolution of D-loop Structures through Synthesis-Dependent Strand Annealing (SDSA) R-HSA-5693554	1/26	0.0142108	0.0426324	79.856	339.688	XRCC3	Reactome_2016	XRCC3	rs62007683	M11	Adipose_Subcutaneous
Negative regulators of RIG-I/MDA5 signaling R-HSA-936440	1/34	0.0185463	0.0426565	60.4727	241.134	UBE2D3	Reactome_2016	UBE2D3	rs1580278	M2	Adipose_Subcutaneous
NEP/NS2 Interacts with the Cellular Export Machinery R-HSA-168333	1/30	0.00896734	0.0426897	137.69	649.092	NUP160	Reactome_2016	NUP160	rs7124681	M7	Muscle_Skeletal
Regulation of Glucokinase by Glucokinase Regulatory Protein R-HSA-170822	1/30	0.00896734	0.0426897	137.69	649.092	NUP160	Reactome_2016	NUP160	rs7124681	M7	Muscle_Skeletal
Transport of Ribonucleoproteins into the Host Nucleus R-HSA-168271	1/30	0.00896734	0.0426897	137.69	649.092	NUP160	Reactome_2016	NUP160	rs7124681	M7	Muscle_Skeletal
Export of Viral Ribonucleoproteins from Nucleus R-HSA-168274	1/31	0.00926509	0.0426897	133.093	623.077	NUP160	Reactome_2016	NUP160	rs7124681	M7	Muscle_Skeletal
Nuclear import of Rev protein R-HSA-180746	1/32	0.00956277	0.0426897	128.794	598.874	NUP160	Reactome_2016	NUP160	rs7124681	M7	Muscle_Skeletal
Vpr-mediated nuclear import of PICs R-HSA-180910	1/32	0.00956277	0.0426897	128.794	598.874	NUP160	Reactome_2016	NUP160	rs7124681	M7	Muscle_Skeletal
Transport of the SLBP independent Mature mRNA R-HSA-159227	1/33	0.00986038	0.0426897	124.763	576.307	NUP160	Reactome_2016	NUP160	rs7124681	M7	Muscle_Skeletal
Rev-mediated nuclear export of HIV RNA R-HSA-165054	1/33	0.00986038	0.0426897	124.763	576.307	NUP160	Reactome_2016	NUP160	rs7124681	M7	Muscle_Skeletal
Transport of the SLBP Dependant Mature mRNA R-HSA-159230	1/34	0.0101579	0.0426897	120.976	555.219	NUP160	Reactome_2016	NUP160	rs7124681	M7	Muscle_Skeletal
Nuclear Pore Complex (NPC) Disassembly R-HSA-3301854	1/34	0.0101579	0.0426897	120.976	555.219	NUP160	Reactome_2016	NUP160	rs7124681	M7	Muscle_Skeletal
Interactions of Rev with host cellular proteins R-HSA-177243	1/35	0.0104554	0.0426897	117.412	535.473	NUP160	Reactome_2016	NUP160	rs7124681	M7	Muscle_Skeletal
Interactions of Vpr with host cellular proteins R-HSA-176033	1/35	0.0104554	0.0426897	117.412	535.473	NUP160	Reactome_2016	NUP160	rs7124681	M7	Muscle_Skeletal
Transport of Mature mRNA Derived from an Intronless Transcript R-HSA-159231	1/37	0.0110501	0.0426897	110.878	499.54	NUP160	Reactome_2016	NUP160	rs7124681	M7	Muscle_Skeletal
Transport of Mature mRNAs Derived from Intronless Transcripts R-HSA-159234	1/38	0.0113473	0.0426897	107.876	483.151	NUP160	Reactome_2016	NUP160	rs7124681	M7	Muscle_Skeletal
NS1 Mediated Effects on Host Pathways R-HSA-168276	1/39	0.0116444	0.0426897	105.032	467.698	NUP160	Reactome_2016	NUP160	rs7124681	M7	Muscle_Skeletal
Host Interactions with Influenza Factors R-HSA-168253	1/41	0.0122385	0.0426897	99.77	439.304	NUP160	Reactome_2016	NUP160	rs7124681	M7	Muscle_Skeletal
Glucose transport R-HSA-70153	1/42	0.0125355	0.0426897	97.3317	426.234	NUP160	Reactome_2016	NUP160	rs7124681	M7	Muscle_Skeletal
Viral Messenger RNA Synthesis R-HSA-168325	1/42	0.0125355	0.0426897	97.3317	426.234	NUP160	Reactome_2016	NUP160	rs7124681	M7	Muscle_Skeletal
Interleukin-1 signaling R-HSA-446652	1/44	0.0131291	0.0426897	92.7953	402.075	MAP3K3	Reactome_2016	MAP3K3	rs2727301	M7	Muscle_Skeletal
SUMOylation of DNA replication proteins R-HSA-4615885	1/44	0.0131291	0.0426897	92.7953	402.075	NUP160	Reactome_2016	NUP160	rs7124681	M7	Muscle_Skeletal
Cytokine Signaling in Immune system R-HSA-1280215	2/620	0.0132468	0.0426897	15.6764	67.7847	MAP3K3;NUP160	Reactome_2016	MAP3K3;NUP160	rs2727301;rs7124681	M7	Muscle_Skeletal
SUMOylation of RNA binding proteins R-HSA-4570464	1/45	0.0134258	0.0426897	90.6818	390.891	NUP160	Reactome_2016	NUP160	rs7124681	M7	Muscle_Skeletal
Hexose transport R-HSA-189200	1/48	0.0143155	0.0426897	84.8809	360.439	NUP160	Reactome_2016	NUP160	rs7124681	M7	Muscle_Skeletal
Metabolism of non-coding RNA R-HSA-194441	1/50	0.0149083	0.0426897	81.4082	342.39	NUP160	Reactome_2016	NUP160	rs7124681	M7	Muscle_Skeletal
snRNP Assembly R-HSA-191859	1/50	0.0149083	0.0426897	81.4082	342.39	NUP160	Reactome_2016	NUP160	rs7124681	M7	Muscle_Skeletal
Nuclear Envelope Breakdown R-HSA-2980766	1/51	0.0152046	0.0426897	79.776	333.955	NUP160	Reactome_2016	NUP160	rs7124681	M7	Muscle_Skeletal
Lysine catabolism R-HSA-71064	1/12	0.00538806	0.0427027	227.045	1185.99	GCDH	Reactome_2016	GCDH	rs3111316	M4	Pituitary
Prolactin receptor signaling R-HSA-1170546	1/15	0.00673105	0.0427027	178.366	892.013	SH2B1	Reactome_2016	SH2B1	rs8046545	M4	Pituitary
Hyaluronan metabolism R-HSA-2142845	1/17	0.00762547	0.0427027	156.055	760.963	ABCC5	Reactome_2016	ABCC5	rs2872246	M4	Pituitary
Phase II conjugation R-HSA-156580	1/100	0.029631	0.0428003	40.1919	141.433	SULT1A2	Reactome_2016	SULT1A2	rs8046545	M8	Pituitary
RNA Polymerase II Transcription R-HSA-73857	1/124	0.0306208	0.0428691	40.3902	140.803	CPSF1	Reactome_2016	CPSF1	rs4977213	M17	Adipose_Subcutaneous
Cellular responses to stress R-HSA-2262752	4/367	0.00209608	0.0428744	8.30981	51.2523	PTGES3;UBE2D3;UBE2E1;RELA	Reactome_2016	UBE2D3	rs1580278	M1	Pancreas
Synthesis of PA R-HSA-1483166	1/28	0.0152963	0.0433396	73.9333	309.052	PLA2G4B	Reactome_2016	PLA2G4B	rs11070332	M11	Adipose_Subcutaneous
mRNA Splicing - Major Pathway R-HSA-72163	1/134	0.0330572	0.0433875	37.3346	127.293	CPSF1	Reactome_2016	CPSF1	rs4977213	M17	Adipose_Subcutaneous
Chondroitin sulfate/dermatan sulfate metabolism R-HSA-1793185	1/50	0.0222806	0.0434471	50.8724	193.521	HYAL3	Reactome_2016	HYAL3	rs4688760	M8	Adipose_Subcutaneous
Signal Transduction R-HSA-162582	5/2465	0.0384863	0.0435157	3.23799	10.5476	CAMK2B;PSMB7;PSMB4;PSMB1;PSMD3	Reactome_2016	CAMK2B	rs116913033	M3	Liver
Mitotic G1-G1/S phases R-HSA-453279	1/136	0.0269256	0.0436381	49.0395	177.262	CCNE2	Reactome_2016	CCNE2	rs10097617	M19	Adipose_Subcutaneous
Intraflagellar transport R-HSA-5620924	4/41	0.00033255	0.0437247	13.5484	108.505	IFT22;IFT81;WDR35;CLUAP1	Reactome_2016	CLUAP1	rs3751837	M2	Stomach
Organelle biogenesis and maintenance R-HSA-1852241	10/326	0.000335484	0.0437247	4.06437	32.5147	IFT22;IFT81;CETN2;PKD2;RAB11FIP3;PKD1;BBS5;WDR35;CLUAP1;CLASP1	Reactome_2016	CLUAP1	rs3751837	M2	Stomach
Post-translational protein modification R-HSA-597592	23/521	0.00455495	0.0438062	1.89687	10.227	PDIA3;MDC1;DYNC1H1;NUP205;NUP210;RPN2;PIGO;PARP1;NUP188;GFPT1;FN3KRP;COG1;MOGS;EEF2;SUMF2;GANAB;MTA1;DPH1;SCMH1;DPH7;CALR;SPTAN1;SEC31A	Reactome_2016	CALR	rs3111316	M2	Whole_Blood
Generation of second messenger molecules R-HSA-202433	2/35	0.00526742	0.0438153	20.1061	105.481	HLA-DQA2;HLA-DQB2	Reactome_2016	HLA-DQA2;HLA-DQB2	rs601945	M19	Whole_Blood
mRNA Splicing R-HSA-72172	1/144	0.0354886	0.0438389	34.7063	115.868	CPSF1	Reactome_2016	CPSF1	rs4977213	M17	Adipose_Subcutaneous
Processing of Capped Intron-Containing Pre-mRNA R-HSA-72203	1/193	0.0380475	0.0441981	34.3819	112.392	CPSF1	Reactome_2016	CPSF1	rs4977213	M21	Adipose_Visceral_Omentum
Ion channel transport R-HSA-983712	1/203	0.0399888	0.0441981	32.6634	105.148	ATP13A1	Reactome_2016	ATP13A1	rs8107974	M21	Adipose_Visceral_Omentum
Resolution of D-loop Structures through Holliday Junction Intermediates R-HSA-5693568	1/32	0.0174641	0.0442472	64.3806	260.588	XRCC3	Reactome_2016	XRCC3	rs62007683	M11	Adipose_Subcutaneous
Resolution of D-Loop Structures R-HSA-5693537	1/33	0.0180053	0.0442472	62.3656	250.528	XRCC3	Reactome_2016	XRCC3	rs62007683	M11	Adipose_Subcutaneous
Base Excision Repair R-HSA-73884	1/35	0.019087	0.0442472	58.6912	232.343	NEIL1	Reactome_2016	NEIL1	rs13737	M11	Adipose_Subcutaneous
Resolution of Abasic Sites (AP sites) R-HSA-73933	1/35	0.019087	0.0442472	58.6912	232.343	NEIL1	Reactome_2016	NEIL1	rs13737	M11	Adipose_Subcutaneous
Triglyceride Biosynthesis R-HSA-75109	1/66	0.0325213	0.0443472	34.0598	116.684	HSD17B12	Reactome_2016	HSD17B12	rs1061810	M9	Thyroid
Generic Transcription Pathway R-HSA-212436	11/812	0.000186535	0.0443986	4.1689	35.7979	SMAD2;AGO3;SETD9;RRAGB;SUPT4H1;ZNF180;ZNF701;ZNF557;ZKSCAN5;ZNF468;ZNF611	Reactome_2016	SETD9	rs96844	M20	Whole_Blood
Gene Expression R-HSA-74160	16/1631	0.000254433	0.0443986	3.12775	25.8867	SMAD2;TRMT10A;SETD9;SUPT4H1;ZNF180;TRNT1;PSMD4;AGO3;RRAGB;ZNF701;ZNF557;ZKSCAN5;ZNF468;ZNF611;RPP14;TRDMT1	Reactome_2016	SETD9	rs96844	M20	Whole_Blood
rRNA modification in the nucleus R-HSA-6790901	1/58	0.0201271	0.0446437	58.2924	227.672	IMP3	Reactome_2016	IMP3	rs13737	M11	Pancreas
Synthesis of substrates in N-glycan biosythesis R-HSA-446219	1/63	0.0218458	0.0446437	53.578	204.869	GMPPB	Reactome_2016	GMPPB	rs4688760	M11	Pancreas
ER-Phagosome pathway R-HSA-1236974	1/65	0.0225326	0.0446437	51.8984	196.84	CALR	Reactome_2016	CALR	rs3111316	M11	Pancreas
COPII (Coat Protein 2) Mediated Vesicle Transport R-HSA-204005	1/68	0.0235619	0.0446437	49.5672	185.784	SEC16A	Reactome_2016	SEC16A	rs28505901	M11	Pancreas
Cell Cycle R-HSA-1640170	2/566	0.0111188	0.0447266	17.2252	77.4981	PSMC3IP;TUBG1	Reactome_2016	PSMC3IP;TUBG1	rs34855406	M14	Pancreas
Meiotic recombination R-HSA-912446	1/54	0.0160929	0.0447266	75.2491	310.732	PSMC3IP	Reactome_2016	PSMC3IP	rs34855406	M14	Pancreas
Loss of Nlp from mitotic centrosomes R-HSA-380259	1/69	0.0205247	0.0447266	58.6059	227.75	TUBG1	Reactome_2016	TUBG1	rs34855406	M14	Pancreas
Loss of proteins required for interphase microtubule organization?from the centrosome R-HSA-380284	1/69	0.0205247	0.0447266	58.6059	227.75	TUBG1	Reactome_2016	TUBG1	rs34855406	M14	Pancreas
AURKA Activation by TPX2 R-HSA-8854518	1/72	0.021409	0.0447266	56.1211	215.726	TUBG1	Reactome_2016	TUBG1	rs34855406	M14	Pancreas
Centrosome maturation R-HSA-380287	1/79	0.0234699	0.0447266	51.0667	191.604	TUBG1	Reactome_2016	TUBG1	rs34855406	M14	Pancreas
Recruitment of mitotic centrosome proteins and complexes R-HSA-380270	1/79	0.0234699	0.0447266	51.0667	191.604	TUBG1	Reactome_2016	TUBG1	rs34855406	M14	Pancreas
Meiosis R-HSA-1500620	1/85	0.0252335	0.0447266	47.4048	174.43	PSMC3IP	Reactome_2016	PSMC3IP	rs34855406	M14	Pancreas
Regulation of PLK1 Activity at G2/M Transition R-HSA-2565942	1/87	0.0258208	0.0447266	46.2977	169.291	TUBG1	Reactome_2016	TUBG1	rs34855406	M14	Pancreas
L1CAM interactions R-HSA-373760	1/96	0.0284599	0.0447266	41.8926	149.107	CNTNAP1	Reactome_2016	CNTNAP1	rs34855406	M14	Pancreas
Anchoring of the basal body to the plasma membrane R-HSA-5620912	1/97	0.0287528	0.0447266	41.4542	147.122	TUBG1	Reactome_2016	TUBG1	rs34855406	M14	Pancreas
Centrosome maturation R-HSA-380287	1/79	0.0195964	0.0447917	63.8365	251.031	TUBG2	Reactome_2016	TUBG2	rs34855406	M5	Colon_Sigmoid
Recruitment of mitotic centrosome proteins and complexes R-HSA-380270	1/79	0.0195964	0.0447917	63.8365	251.031	TUBG2	Reactome_2016	TUBG2	rs34855406	M5	Colon_Sigmoid
Signal Transduction R-HSA-162582	3/2465	0.0446138	0.0448778	5.34048	16.6073	PSMB6;PSMB5;PSMC3	Reactome_2016	PSMC3	rs7124681	M4	Small_Intestine_Terminal_Ileum
Glycosaminoglycan metabolism R-HSA-1630316	1/121	0.0239829	0.0449679	55.2111	205.96	HYAL3	Reactome_2016	HYAL3	rs4688760	M5	Pituitary
Ion homeostasis R-HSA-5578775	1/51	0.0400434	0.0450206	26.5787	85.5246	CAMK2B	Reactome_2016	CAMK2B	rs116913033	M3	Liver
Diseases associated with O-glycosylation of proteins R-HSA-3906995	1/62	0.0215023	0.0453202	54.459	209.101	NOTCH2	Reactome_2016	NOTCH2	rs1493694	M5	Pancreas
Cellular response to heat stress R-HSA-3371556	2/96	0.00369692	0.0454165	24.8899	139.39	NUP133;RPA1	Reactome_2016	NUP133	rs348330	M5	Stomach
SUMO E3 ligases SUMOylate target proteins R-HSA-3108232	2/96	0.00369692	0.0454165	24.8899	139.39	NUP133;RPA1	Reactome_2016	NUP133	rs348330	M5	Stomach
DNA replication initiation R-HSA-68952	1/6	0.00747745	0.0457444	166.417	814.753	POLE	Reactome_2016	POLE	rs12811407	M3	Muscle_Skeletal
Telomere C-strand synthesis initiation R-HSA-174430	1/6	0.00747745	0.0457444	166.417	814.753	POLE	Reactome_2016	POLE	rs12811407	M3	Muscle_Skeletal
Pre-NOTCH Processing in the Endoplasmic Reticulum R-HSA-1912399	1/6	0.00747745	0.0457444	166.417	814.753	NOTCH2	Reactome_2016	NOTCH2	rs1493694	M3	Muscle_Skeletal
O-linked glycosylation R-HSA-5173105	1/110	0.0378759	0.0458498	30.4037	99.5246	ADAMTSL1	Reactome_2016	ADAMTSL1	rs7022807	M13	Colon_Sigmoid
tRNA processing in the nucleus R-HSA-6784531	1/57	0.0169806	0.0459105	71.2071	290.218	NUP160	Reactome_2016	NUP160	rs7124681	M7	Muscle_Skeletal
SUMOylation R-HSA-2990846	2/101	0.00408263	0.0459497	23.6269	129.972	NUP133;RPA1	Reactome_2016	NUP133	rs348330	M5	Stomach
Infectious disease R-HSA-5663205	3/348	0.00411487	0.0459497	10.6717	58.6214	PSMC5;NUP133;CHMP4A	Reactome_2016	NUP133	rs348330	M5	Stomach
Disease R-HSA-1643685	4/725	0.00429665	0.0459497	7.12344	38.8222	PSMC5;NUP133;CHMP4A;TTF1	Reactome_2016	NUP133	rs348330	M5	Stomach
Binding and Uptake of Ligands by Scavenger Receptors R-HSA-2173782	1/74	0.0256179	0.0461122	45.4795	166.658	CALR	Reactome_2016	CALR	rs3111316	M11	Pancreas
Initial triggering of complement R-HSA-166663	1/58	0.0286306	0.0461271	38.8558	138.065	C4B	Reactome_2016	C4B	rs601945	M11	Stomach
Biosynthesis of the N-glycan precursor (dolichol lipid-linked oligosaccharide, LLO) and transfer to a nascent protein R-HSA-446193	1/78	0.0269865	0.0462625	43.1082	155.725	GMPPB	Reactome_2016	GMPPB	rs4688760	M11	Pancreas
N-glycan antennae elongation in the medial/trans-Golgi R-HSA-975576	1/26	0.012927	0.046364	88.7333	385.851	MAN2A2	Reactome_2016	MAN2A2	rs12910825	M12	Small_Intestine_Terminal_Ileum
Antigen processing-Cross presentation R-HSA-1236975	1/82	0.0283534	0.0463965	40.9712	145.981	CALR	Reactome_2016	CALR	rs3111316	M11	Pancreas
G0 and Early G1 R-HSA-1538133	2/25	0.00917035	0.0464309	15.1495	71.0781	RBL2;RBBP4	Reactome_2016	RBL2	rs4281707	M4	Stomach
Unfolded Protein Response (UPR) R-HSA-381119	1/86	0.0297187	0.0465162	39.0353	137.247	CALR	Reactome_2016	CALR	rs3111316	M11	Pancreas
Immunoregulatory interactions between a Lymphoid and a non-Lymphoid cell R-HSA-198933	1/157	0.0310343	0.0465515	42.3932	147.217	ICAM2	Reactome_2016	ICAM2	rs60276348	M21	Adipose_Subcutaneous
Hyaluronan uptake and degradation R-HSA-2160916	1/12	0.0255039	0.0467571	43.1732	158.399	HYAL3	Reactome_2016	HYAL3	rs4688760	M3	Pancreas
Lysine catabolism R-HSA-71064	1/12	0.0255039	0.0467571	43.1732	158.399	GCDH	Reactome_2016	GCDH	rs3111316	M3	Pancreas
Glycosaminoglycan metabolism R-HSA-1630316	1/121	0.0357596	0.0467625	33.1233	110.332	HYAL1	Reactome_2016	HYAL1	rs4688760	M16	Thyroid
G alpha (s) signalling events R-HSA-418555	1/142	0.0281009	0.0468348	46.9385	167.662	PDE2A	Reactome_2016	PDE2A	rs77464186	M5	Pituitary
Signaling by Insulin receptor R-HSA-74752	6/311	0.00959864	0.0471117	3.50146	16.2683	PSMD2;PIK3R4;PRKAG1;PIK3C3;MARK3;MTOR	Reactome_2016	MARK3	rs62007683	M4	Stomach
Nuclear signaling by ERBB4 R-HSA-1251985	1/39	0.0212472	0.0471133	52.5026	202.216	SH2B1	Reactome_2016	SH2B1	rs8046545	M11	Adipose_Subcutaneous
Cytochrome c-mediated apoptotic response R-HSA-111461	2/5	0.00166558	0.047122	50.6026	323.734	APAF1;CASP3	Reactome_2016	CASP3	rs58730668	M17	Whole_Blood
Activation of caspases through apoptosome-mediated cleavage R-HSA-111459	2/5	0.00166558	0.047122	50.6026	323.734	APAF1;CASP3	Reactome_2016	CASP3	rs58730668	M17	Whole_Blood
Termination of translesion DNA synthesis R-HSA-5656169	1/30	0.0149024	0.0471908	76.4789	321.688	UBA7	Reactome_2016	UBA7	rs4688760	M12	Small_Intestine_Terminal_Ileum
ER-Phagosome pathway R-HSA-1236974	1/65	0.0320357	0.0472824	34.5938	119.034	HLA-C	Reactome_2016	HLA-C	rs601945	M20	Adipose_Subcutaneous
Interferon alpha/beta signaling R-HSA-909733	1/68	0.0334917	0.0472824	33.0398	112.218	HLA-C	Reactome_2016	HLA-C	rs601945	M20	Adipose_Subcutaneous
Disease R-HSA-1643685	2/725	0.024412	0.047442	10.6611	39.5814	NOTCH2;RAC1	Reactome_2016	NOTCH2	rs1493694	M5	Pancreas
Transport of glucose and other sugars, bile salts and organic acids, metal ions and amine compounds R-HSA-425366	1/101	0.0249986	0.0474973	49.7375	183.478	SLC22A3	Reactome_2016	SLC22A3	rs474513	M13	Thyroid
Prolactin receptor signaling R-HSA-1170546	1/15	0.00523892	0.0475031	237.845	1249.08	SH2B1	Reactome_2016	SH2B1	rs8046545	M10	Colon_Sigmoid
Growth hormone receptor signaling R-HSA-982772	1/24	0.00837098	0.0475031	144.71	692.146	SH2B1	Reactome_2016	SH2B1	rs8046545	M10	Colon_Sigmoid
DNA Damage Recognition in GG-NER R-HSA-5696394	1/38	0.0132263	0.0475031	89.8919	388.832	INO80E	Reactome_2016	INO80E	rs11642430	M10	Colon_Sigmoid
Nuclear signaling by ERBB4 R-HSA-1251985	1/39	0.0135723	0.0475031	87.5219	376.32	SH2B1	Reactome_2016	SH2B1	rs8046545	M10	Colon_Sigmoid
Class B/2 (Secretin family receptors) R-HSA-373080	1/84	0.0208263	0.0476029	59.9759	232.199	PTH1R	Reactome_2016	PTH1R	rs11926707;rs75423501	M16	Adipose_Subcutaneous
Triglyceride Biosynthesis R-HSA-75109	1/66	0.0196397	0.0476963	61.32	241	HSD17B12	Reactome_2016	HSD17B12	rs1061810	M18	Adipose_Subcutaneous
HDR through Homologous Recombination (HR) or Single Strand Annealing (SSA) R-HSA-5693567	2/112	0.00857224	0.0477221	15.7036	74.7368	XRCC3;POLE	Reactome_2016	XRCC3;POLE	rs12811407;rs62007683	M3	Muscle_Skeletal
Neurofascin interactions R-HSA-447043	1/7	0.00871846	0.0477221	138.674	657.634	CNTNAP1	Reactome_2016	CNTNAP1	rs34855406	M3	Muscle_Skeletal
Mitochondrial translation elongation R-HSA-5389840	1/84	0.0452528	0.0478094	23.9831	74.2396	TUFM	Reactome_2016	TUFM	rs8046545	M6	Pancreas
TCR signaling R-HSA-202403	3/118	0.0058787	0.0478134	8.76478	45.0196	RPS27A;HLA-DQA2;HLA-DQB2	Reactome_2016	HLA-DQA2;HLA-DQB2	rs601945	M19	Whole_Blood
Visual phototransduction R-HSA-2187338	1/97	0.0240181	0.0480363	51.8203	193.235	HSD17B1	Reactome_2016	HSD17B1	rs34855406	M16	Adipose_Subcutaneous
Ion transport by P-type ATPases R-HSA-936837	1/55	0.0431197	0.0482068	24.6049	77.3524	CAMK2B	Reactome_2016	CAMK2B	rs116913033	M3	Liver
Calnexin/calreticulin cycle R-HSA-901042	3/15	0.00521877	0.0482582	10.0942	53.05	PDIA3;GANAB;CALR	Reactome_2016	CALR	rs3111316	M2	Whole_Blood
Infectious disease R-HSA-5663205	17/348	0.00526566	0.0482582	2.1007	11.0214	NUP205;NUP210;NUP188;LIG1;SSRP1;EEF2;SUPT5H;GTF2H4;IPO5;CDK9;NMT2;FYN;CALR;NELFCD;NELFA;RPL28;TAF3	Reactome_2016	CALR	rs3111316	M2	Whole_Blood
Cellular Senescence R-HSA-2559583	1/161	0.0318154	0.0485323	41.325	142.48	CCNE2	Reactome_2016	CCNE2	rs10097617	M19	Adipose_Subcutaneous
Separation of Sister Chromatids R-HSA-2467813	1/162	0.0320106	0.0485323	41.0663	141.337	CENPU	Reactome_2016	CENPU	rs58730668	M19	Adipose_Subcutaneous
Formation of a pool of free 40S subunits R-HSA-72689	5/96	0.021681	0.0485736	3.29974	12.6423	EIF3M;EIF3I;EIF3J;EIF3G;EIF3C	Reactome_2016	EIF3M;EIF3C	rs145678014;rs8046545	M1	Colon_Transverse
Homologous DNA Pairing and Strand Exchange R-HSA-5693579	1/42	0.0228645	0.048587	48.6537	183.822	XRCC3	Reactome_2016	XRCC3	rs62007683	M11	Adipose_Subcutaneous
Mitotic Anaphase R-HSA-68882	1/173	0.034156	0.0489239	38.4186	129.733	CENPU	Reactome_2016	CENPU	rs58730668	M19	Adipose_Subcutaneous
Mitotic Metaphase and Anaphase R-HSA-2555396	1/174	0.0343508	0.0489239	38.1946	128.759	CENPU	Reactome_2016	CENPU	rs58730668	M19	Adipose_Subcutaneous
Potassium Channels R-HSA-1296071	1/99	0.0245084	0.0490169	50.7577	188.247	KCNK7	Reactome_2016	KCNK7	rs1783541	M5	Colon_Sigmoid
ECM proteoglycans R-HSA-3000178	1/55	0.0298446	0.0490305	36.9167	129.642	ITGB6	Reactome_2016	ITGB6	rs3772071	M10	Pancreas
Metabolism of lipids and lipoproteins R-HSA-556833	2/659	0.0409355	0.0492317	7.35654	23.5097	BDH2;HSD17B12	Reactome_2016	BDH2;HSD17B12	rs1061810;rs1580278	M9	Thyroid
Platelet homeostasis R-HSA-418346	1/87	0.0426675	0.0492317	25.7158	81.1157	P2RX4	Reactome_2016	P2RX4	rs28638142	M9	Thyroid
Biosynthesis of the N-glycan precursor (dolichol lipid-linked oligosaccharide, LLO) and transfer to a nascent protein R-HSA-446193	1/78	0.0231757	0.0492484	51.7325	194.755	RFT1	Reactome_2016	RFT1	rs2581787	M18	Adipose_Subcutaneous
Homology Directed Repair R-HSA-5693538	2/118	0.00947624	0.0492765	14.8868	69.3571	XRCC3;POLE	Reactome_2016	XRCC3;POLE	rs12811407;rs62007683	M3	Muscle_Skeletal
Transport of Mature mRNA derived from an Intron-Containing Transcript R-HSA-159236	1/68	0.0202297	0.0493142	59.4836	232.022	NUP160	Reactome_2016	NUP160	rs7124681	M7	Muscle_Skeletal
Transcriptional regulation by small RNAs R-HSA-5578749	1/72	0.021409	0.0493142	56.1211	215.726	NUP160	Reactome_2016	NUP160	rs7124681	M7	Muscle_Skeletal
ISG15 antiviral mechanism R-HSA-1169408	1/72	0.021409	0.0493142	56.1211	215.726	NUP160	Reactome_2016	NUP160	rs7124681	M7	Muscle_Skeletal
Antiviral mechanism by IFN-stimulated genes R-HSA-1169410	1/72	0.021409	0.0493142	56.1211	215.726	NUP160	Reactome_2016	NUP160	rs7124681	M7	Muscle_Skeletal
Transport of Mature Transcript to Cytoplasm R-HSA-72202	1/74	0.0219982	0.0493142	54.5781	208.313	NUP160	Reactome_2016	NUP160	rs7124681	M7	Muscle_Skeletal
SUMOylation of DNA damage response and repair proteins R-HSA-3108214	1/75	0.0222927	0.0493142	53.8378	204.772	NUP160	Reactome_2016	NUP160	rs7124681	M7	Muscle_Skeletal
Hydrolysis of LPC R-HSA-1483115	1/8	0.00995799	0.0493158	118.857	547.858	PLA2G4B	Reactome_2016	PLA2G4B	rs11070332	M3	Muscle_Skeletal
Negative regulators of RIG-I/MDA5 signaling R-HSA-936440	1/34	0.0168742	0.0493245	67.1953	274.289	UBA7	Reactome_2016	UBA7	rs4688760	M12	Small_Intestine_Terminal_Ileum
Respiratory electron transport R-HSA-611105	1/88	0.0261144	0.0493271	45.7632	166.819	NDUFAF6	Reactome_2016	NDUFAF6	rs10097617	M18	Adipose_Subcutaneous
Fatty acid, triacylglycerol, and ketone body metabolism R-HSA-535734	1/217	0.0321995	0.0493726	45.7894	157.323	CDK8	Reactome_2016	CDK8	rs34584161	M2	Colon_Sigmoid
Cell Cycle Checkpoints R-HSA-69620	1/182	0.0359086	0.0496384	36.4917	121.4	CCNE2	Reactome_2016	CCNE2	rs10097617	M19	Adipose_Subcutaneous
Meiotic synapsis R-HSA-1221632	1/57	0.0446543	0.0496436	23.7238	73.7527	SYCE2	Reactome_2016	SYCE2	rs3111316	M3	Liver
G alpha (q) signalling events R-HSA-416476	1/191	0.0376588	0.0496731	34.7474	113.943	RGS19	Reactome_2016	RGS19	rs59944054	M19	Adipose_Subcutaneous
Peptide ligand-binding receptors R-HSA-375276	1/193	0.0380475	0.0496731	34.3819	112.392	OPRL1	Reactome_2016	OPRL1	rs59944054	M19	Adipose_Subcutaneous
Sulfur amino acid metabolism R-HSA-1614635	1/25	0.0124326	0.0497303	92.4352	405.553	BHMT	Reactome_2016	BHMT	rs1316776	M1	Adipose_Subcutaneous
Immune System R-HSA-168256	3/1547	0.0476368	0.0497658	4.47984	13.6373	PSMB7;PSMB4;PSMC3	Reactome_2016	PSMC3	rs7124681	M6	Pancreas
Translesion synthesis by Y family DNA polymerases bypasses lesions on DNA template R-HSA-110313	1/37	0.0183507	0.049809	61.5864	246.228	UBA7	Reactome_2016	UBA7	rs4688760	M12	Small_Intestine_Terminal_Ileum
